# Supplementary material for: Immunosuppression broadens evolutionary pathways to drug resistance and treatment failure during Acinetobacter baumannii pneumonia in mice
Source: Nat Microbiol. 2022 May 26;7(6):796–809. doi: 10.1038/s41564-022-01126-8 (PMC9159950; doi:10.1038/s41564-022-01126-8)
Supplement: Supplementary file 3 — Raw MLST results. [file 41564_2022_1126_MOESM3_ESM.xlsx]

## Sheet: MLST distribution
ST type	# of resistant isolates	# of susceptible isolates
1	117	4
2	856	5
3	298	0
6	0	1
10	25	7
15	1	0
16	4	0
19	53	0
20	12	0
23	5	1
25	85	6
32	185	16
33	0	2
37	0	2
40	0	2
46	0	1
48	0	13
49	2	4
52	2	0
53	0	1
54	0	1
56	0	2
71	0	1
78	4	4
79	22	0
81	26	0
85	12	0
94	24	0
103	1	0
105	0	1
106	0	1
107	0	2
108	2	0
111	1	0
113	0	1
126	0	2
136	4	5
145	0	2
149	1	0
150	1	11
154	0	3
155	0	2
158	3	0
164	2	2
187	2	0
193	0	1
195	5	0
203	0	4
215	2	0
229	3	0
239	0	1
240	0	1
250	6	2
267	1	0
285	0	2
307	0	1
338	0	1
372	0	2
374	0	2
375	0	1
388	0	1
403	0	2
405	0	1
406	5	0
412	1	15
414	2	2
415	6	0
417	3	0
428	0	2
431	0	1
437	1	3
464	0	6
494	0	1
498	0	1
499	3	0
501	0	2
513	0	1
515	0	7
524	1	0
530	1	0
537	0	2
563	0	2
622	1	0
625	8	0
632	3	0
636	3	0
665	0	1
669	0	1
821	0	2
960	2	0
961	2	0
962	0	2
963	0	2
966	0	2
967	0	4
968	0	2
970	0	2
971	0	2
972	0	3
973	0	1
976	0	2
977	1	1
979	0	2
1088	6	0
1091	1	0
1093	0	1
1095	0	1
1104	0	2
1106	2	0
1108	1	0
1115	4	0
1118	1	0
1126	1	0
1130	0	1
1132	0	2
1154	1	0
1433	0	1
1554	1	0
1903	0	1
1904	0	2
1905	0	3
1906	1	0
-	1	0
total	1830	215	2045

## Sheet: 2045 isolates
sequence id	resistance	scheme	ST	Pas_cpn60	Pas_fusA	Pas_gltA	Pas_pyrG	Pas_recA	Pas_rplB	Pas_rpoB	LpxD mutations
470.2427.fna	Resistant	abaumannii_2	2	2	2	2	2	2	2	2	117E>K
470.6173.fna	Resistant	abaumannii_2	2	2	2	2	2	2	2	2	117E>K
470.6175.fna	Resistant	abaumannii_2	2	2	2	2	2	2	2	2	117E>K
470.6177.fna	Resistant	abaumannii_2	2	2	2	2	2	2	2	2	117E>K
470.6186.fna	Resistant	abaumannii_2	2	2	2	2	2	2	2	2	117E>K
470.6187.fna	Resistant	abaumannii_2	2	2	2	2	2	2	2	2	117E>K
470.6190.fna	Resistant	abaumannii_2	2	2	2	2	2	2	2	2	117E>K
470.706.fna	Resistant	abaumannii_2	2	2	2	2	2	2	2	2	117E>K
470.1308.fna	Resistant	abaumannii_2	2	2	2	2	2	2	2	2	117E>K
1398943.3.fna	Resistant	abaumannii_2	2	2	2	2	2	2	2	2	117E>K
1398944.3.fna	Resistant	abaumannii_2	2	2	2	2	2	2	2	2	117E>K
1398947.3.fna	Resistant	abaumannii_2	2	2	2	2	2	2	2	2	117E>K
1398948.3.fna	Resistant	abaumannii_2	2	2	2	2	2	2	2	2	117E>K
1398949.3.fna	Resistant	abaumannii_2	2	2	2	2	2	2	2	2	117E>K
1398950.3.fna	Resistant	abaumannii_2	2	2	2	2	2	2	2	2	117E>K
1398952.3.fna	Resistant	abaumannii_2	2	2	2	2	2	2	2	2	117E>K
1398953.3.fna	Resistant	abaumannii_2	2	2	2	2	2	2	2	2	117E>K
1398954.3.fna	Resistant	abaumannii_2	2	2	2	2	2	2	2	2	117E>K
1398955.3.fna	Resistant	abaumannii_2	2	2	2	2	2	2	2	2	117E>K
1398956.3.fna	Resistant	abaumannii_2	2	2	2	2	2	2	2	2	117E>K
1398957.3.fna	Resistant	abaumannii_2	2	2	2	2	2	2	2	2	117E>K
1398958.3.fna	Resistant	abaumannii_2	2	2	2	2	2	2	2	2	117E>K
1398959.3.fna	Resistant	abaumannii_2	2	2	2	2	2	2	2	2	117E>K
1398961.3.fna	Resistant	abaumannii_2	2	2	2	2	2	2	2	2	117E>K
1398963.3.fna	Resistant	abaumannii_2	2	2	2	2	2	2	2	2	117E>K
1398964.3.fna	Resistant	abaumannii_2	2	2	2	2	2	2	2	2	117E>K
1398965.4.fna	Resistant	abaumannii_2	2	2	2	2	2	2	2	2	117E>K
1398967.3.fna	Resistant	abaumannii_2	2	2	2	2	2	2	2	2	117E>K
1398968.3.fna	Resistant	abaumannii_2	2	2	2	2	2	2	2	2	117E>K
1398969.3.fna	Resistant	abaumannii_2	2	2	2	2	2	2	2	2	117E>K
1398970.3.fna	Resistant	abaumannii_2	2	2	2	2	2	2	2	2	117E>K
1398973.3.fna	Resistant	abaumannii_2	2	2	2	2	2	2	2	2	117E>K
1398974.3.fna	Resistant	abaumannii_2	2	2	2	2	2	2	2	2	117E>K
1398975.3.fna	Resistant	abaumannii_2	2	2	2	2	2	2	2	2	117E>K
1398976.3.fna	Resistant	abaumannii_2	2	2	2	2	2	2	2	2	117E>K
1398979.3.fna	Resistant	abaumannii_2	2	2	2	2	2	2	2	2	117E>K
1398981.3.fna	Resistant	abaumannii_2	2	2	2	2	2	2	2	2	117E>K
1398982.3.fna	Resistant	abaumannii_2	2	2	2	2	2	2	2	2	117E>K
1398984.3.fna	Resistant	abaumannii_2	2	2	2	2	2	2	2	2	117E>K
1398985.3.fna	Resistant	abaumannii_2	2	2	2	2	2	2	2	2	117E>K
1398986.3.fna	Resistant	abaumannii_2	2	2	2	2	2	2	2	2	117E>K
1398987.3.fna	Resistant	abaumannii_2	2	2	2	2	2	2	2	2	117E>K
1398989.3.fna	Resistant	abaumannii_2	2	2	2	2	2	2	2	2	117E>K
1398990.4.fna	Resistant	abaumannii_2	2	2	2	2	2	2	2	2	117E>K
1398991.3.fna	Resistant	abaumannii_2	2	2	2	2	2	2	2	2	117E>K
1409928.3.fna	Resistant	abaumannii_2	2	2	2	2	2	2	2	2	117E>K
1439316.7.fna	Resistant	abaumannii_2	2	2	2	2	2	2	2	2	117E>K
405416.6.fna	Resistant	abaumannii_2	2	2	2	2	2	2	2	2	117E>K
470.10013.fna	Resistant	abaumannii_2	2	2	2	2	2	2	2	2	117E>K
470.10016.fna	Resistant	abaumannii_2	2	2	2	2	2	2	2	2	117E>K
470.10017.fna	Resistant	abaumannii_2	2	2	2	2	2	2	2	2	117E>K
470.10023.fna	Resistant	abaumannii_2	2	2	2	2	2	2	2	2	117E>K
470.10028.fna	Resistant	abaumannii_2	2	2	2	2	2	2	2	2	117E>K
470.10030.fna	Resistant	abaumannii_2	2	2	2	2	2	2	2	2	117E>K
470.10032.fna	Resistant	abaumannii_2	2	2	2	2	2	2	2	2	117E>K
470.10035.fna	Resistant	abaumannii_2	2	2	2	2	2	2	2	2	117E>K
470.10046.fna	Resistant	abaumannii_2	2	2	2	2	2	2	2	2	117E>K
470.10049.fna	Resistant	abaumannii_2	2	2	2	2	2	2	2	2	117E>K
470.10053.fna	Resistant	abaumannii_2	2	2	2	2	2	2	2	2	117E>K
470.10054.fna	Resistant	abaumannii_2	2	2	2	2	2	2	2	2	117E>K
470.10055.fna	Resistant	abaumannii_2	2	2	2	2	2	2	2	2	117E>K
470.10056.fna	Resistant	abaumannii_2	2	2	2	2	2	2	2	2	117E>K
470.10058.fna	Resistant	abaumannii_2	2	2	2	2	2	2	2	2	117E>K
470.10059.fna	Resistant	abaumannii_2	2	2	2	2	2	2	2	2	117E>K
470.10060.fna	Resistant	abaumannii_2	2	2	2	2	2	2	2	2	117E>K
470.10068.fna	Resistant	abaumannii_2	2	2	2	2	2	2	2	2	117E>K
470.10071.fna	Resistant	abaumannii_2	2	2	2	2	2	2	2	2	117E>K
470.10107.fna	Resistant	abaumannii_2	2	2	2	2	2	2	2	2	117E>K
470.10112.fna	Resistant	abaumannii_2	2	2	2	2	2	2	2	2	117E>K
470.10114.fna	Resistant	abaumannii_2	2	2	2	2	2	2	2	2	117E>K
470.10116.fna	Resistant	abaumannii_2	2	2	2	2	2	2	2	2	117E>K
470.10118.fna	Resistant	abaumannii_2	2	2	2	2	2	2	2	2	117E>K
470.10124.fna	Resistant	abaumannii_2	2	2	2	2	2	2	2	2	117E>K
470.10126.fna	Resistant	abaumannii_2	2	2	2	2	2	2	2	2	117E>K
470.10128.fna	Resistant	abaumannii_2	2	2	2	2	2	2	2	2	117E>K
470.10129.fna	Resistant	abaumannii_2	2	2	2	2	2	2	2	2	117E>K
470.10132.fna	Resistant	abaumannii_2	2	2	2	2	2	2	2	2	117E>K
470.10140.fna	Resistant	abaumannii_2	2	2	2	2	2	2	2	2	117E>K
470.10144.fna	Resistant	abaumannii_2	2	2	2	2	2	2	2	2	117E>K
470.10153.fna	Resistant	abaumannii_2	2	2	2	2	2	2	2	2	117E>K
470.10155.fna	Resistant	abaumannii_2	2	2	2	2	2	2	2	2	117E>K
470.10157.fna	Resistant	abaumannii_2	2	2	2	2	2	2	2	2	117E>K
470.10159.fna	Resistant	abaumannii_2	2	2	2	2	2	2	2	2	117E>K
470.10160.fna	Resistant	abaumannii_2	2	2	2	2	2	2	2	2	117E>K
470.10162.fna	Resistant	abaumannii_2	2	2	2	2	2	2	2	2	117E>K
470.10164.fna	Resistant	abaumannii_2	2	2	2	2	2	2	2	2	117E>K
470.10165.fna	Resistant	abaumannii_2	2	2	2	2	2	2	2	2	117E>K
470.10169.fna	Resistant	abaumannii_2	2	2	2	2	2	2	2	2	117E>K
470.10170.fna	Resistant	abaumannii_2	2	2	2	2	2	2	2	2	117E>K
470.10171.fna	Resistant	abaumannii_2	2	2	2	2	2	2	2	2	117E>K
470.10174.fna	Resistant	abaumannii_2	2	2	2	2	2	2	2	2	117E>K
470.10176.fna	Resistant	abaumannii_2	2	2	2	2	2	2	2	2	117E>K
470.10177.fna	Resistant	abaumannii_2	2	2	2	2	2	2	2	2	117E>K
470.10186.fna	Resistant	abaumannii_2	2	2	2	2	2	2	2	2	117E>K
470.10193.fna	Resistant	abaumannii_2	2	2	2	2	2	2	2	2	117E>K
470.10199.fna	Resistant	abaumannii_2	2	2	2	2	2	2	2	2	117E>K
470.10201.fna	Resistant	abaumannii_2	2	2	2	2	2	2	2	2	117E>K
470.10205.fna	Resistant	abaumannii_2	2	2	2	2	2	2	2	2	117E>K
470.10206.fna	Resistant	abaumannii_2	2	2	2	2	2	2	2	2	117E>K
470.10207.fna	Resistant	abaumannii_2	2	2	2	2	2	2	2	2	117E>K
470.10212.fna	Resistant	abaumannii_2	2	2	2	2	2	2	2	2	117E>K
470.10213.fna	Resistant	abaumannii_2	2	2	2	2	2	2	2	2	117E>K
470.10214.fna	Resistant	abaumannii_2	2	2	2	2	2	2	2	2	117E>K
470.10217.fna	Resistant	abaumannii_2	2	2	2	2	2	2	2	2	117E>K
470.10218.fna	Resistant	abaumannii_2	2	2	2	2	2	2	2	2	117E>K
470.10222.fna	Resistant	abaumannii_2	2	2	2	2	2	2	2	2	117E>K
470.10223.fna	Resistant	abaumannii_2	2	2	2	2	2	2	2	2	117E>K
470.10225.fna	Resistant	abaumannii_2	2	2	2	2	2	2	2	2	117E>K
470.10229.fna	Resistant	abaumannii_2	2	2	2	2	2	2	2	2	117E>K
470.10230.fna	Resistant	abaumannii_2	2	2	2	2	2	2	2	2	117E>K
470.10236.fna	Resistant	abaumannii_2	2	2	2	2	2	2	2	2	117E>K
470.10239.fna	Resistant	abaumannii_2	2	2	2	2	2	2	2	2	117E>K
470.10241.fna	Resistant	abaumannii_2	2	2	2	2	2	2	2	2	117E>K
470.10242.fna	Resistant	abaumannii_2	2	2	2	2	2	2	2	2	117E>K
470.10244.fna	Resistant	abaumannii_2	2	2	2	2	2	2	2	2	117E>K
470.10245.fna	Resistant	abaumannii_2	2	2	2	2	2	2	2	2	117E>K
470.10247.fna	Resistant	abaumannii_2	2	2	2	2	2	2	2	2	117E>K
470.10248.fna	Resistant	abaumannii_2	2	2	2	2	2	2	2	2	117E>K
470.10249.fna	Resistant	abaumannii_2	2	2	2	2	2	2	2	2	117E>K
470.10252.fna	Resistant	abaumannii_2	2	2	2	2	2	2	2	2	117E>K
470.10253.fna	Resistant	abaumannii_2	2	2	2	2	2	2	2	2	117E>K
470.10257.fna	Resistant	abaumannii_2	2	2	2	2	2	2	2	2	117E>K
470.10259.fna	Resistant	abaumannii_2	2	2	2	2	2	2	2	2	117E>K
470.10262.fna	Resistant	abaumannii_2	2	2	2	2	2	2	2	2	117E>K
470.10264.fna	Resistant	abaumannii_2	2	2	2	2	2	2	2	2	117E>K
470.10267.fna	Resistant	abaumannii_2	2	2	2	2	2	2	2	2	117E>K
470.10271.fna	Resistant	abaumannii_2	2	2	2	2	2	2	2	2	117E>K
470.10274.fna	Resistant	abaumannii_2	2	2	2	2	2	2	2	2	117E>K
470.10275.fna	Resistant	abaumannii_2	2	2	2	2	2	2	2	2	117E>K
470.10276.fna	Resistant	abaumannii_2	2	2	2	2	2	2	2	2	117E>K
470.10277.fna	Resistant	abaumannii_2	2	2	2	2	2	2	2	2	117E>K
470.10283.fna	Resistant	abaumannii_2	2	2	2	2	2	2	2	2	117E>K
470.10285.fna	Resistant	abaumannii_2	2	2	2	2	2	2	2	2	117E>K
470.10287.fna	Resistant	abaumannii_2	2	2	2	2	2	2	2	2	117E>K
470.10289.fna	Resistant	abaumannii_2	2	2	2	2	2	2	2	2	117E>K
470.10294.fna	Resistant	abaumannii_2	2	2	2	2	2	2	2	2	117E>K
470.10300.fna	Resistant	abaumannii_2	2	2	2	2	2	2	2	2	117E>K
470.10301.fna	Resistant	abaumannii_2	2	2	2	2	2	2	2	2	117E>K
470.10302.fna	Resistant	abaumannii_2	2	2	2	2	2	2	2	2	117E>K
470.10304.fna	Resistant	abaumannii_2	2	2	2	2	2	2	2	2	117E>K
470.10305.fna	Resistant	abaumannii_2	2	2	2	2	2	2	2	2	117E>K
470.10306.fna	Resistant	abaumannii_2	2	2	2	2	2	2	2	2	117E>K
470.10307.fna	Resistant	abaumannii_2	2	2	2	2	2	2	2	2	117E>K
470.10309.fna	Resistant	abaumannii_2	2	2	2	2	2	2	2	2	117E>K
470.10310.fna	Resistant	abaumannii_2	2	2	2	2	2	2	2	2	117E>K
470.10311.fna	Resistant	abaumannii_2	2	2	2	2	2	2	2	2	117E>K
470.10313.fna	Resistant	abaumannii_2	2	2	2	2	2	2	2	2	117E>K
470.10317.fna	Resistant	abaumannii_2	2	2	2	2	2	2	2	2	117E>K
470.10318.fna	Resistant	abaumannii_2	2	2	2	2	2	2	2	2	117E>K
470.10319.fna	Resistant	abaumannii_2	2	2	2	2	2	2	2	2	117E>K
470.10321.fna	Resistant	abaumannii_2	2	2	2	2	2	2	2	2	117E>K
470.10327.fna	Resistant	abaumannii_2	2	2	2	2	2	2	2	2	117E>K
470.10329.fna	Resistant	abaumannii_2	2	2	2	2	2	2	2	2	117E>K
470.10330.fna	Resistant	abaumannii_2	2	2	2	2	2	2	2	2	117E>K
470.10331.fna	Resistant	abaumannii_2	2	2	2	2	2	2	2	2	117E>K
470.10336.fna	Resistant	abaumannii_2	2	2	2	2	2	2	2	2	117E>K
470.10338.fna	Resistant	abaumannii_2	2	2	2	2	2	2	2	2	117E>K
470.10341.fna	Resistant	abaumannii_2	2	2	2	2	2	2	2	2	117E>K
470.10343.fna	Resistant	abaumannii_2	2	2	2	2	2	2	2	2	117E>K
470.10344.fna	Resistant	abaumannii_2	2	2	2	2	2	2	2	2	117E>K
470.10345.fna	Resistant	abaumannii_2	2	2	2	2	2	2	2	2	117E>K
470.10350.fna	Resistant	abaumannii_2	2	2	2	2	2	2	2	2	117E>K
470.10352.fna	Resistant	abaumannii_2	2	2	2	2	2	2	2	2	117E>K
470.10354.fna	Resistant	abaumannii_2	2	2	2	2	2	2	2	2	117E>K
470.10356.fna	Resistant	abaumannii_2	2	2	2	2	2	2	2	2	117E>K
470.10360.fna	Resistant	abaumannii_2	2	2	2	2	2	2	2	2	117E>K
470.10362.fna	Resistant	abaumannii_2	2	2	2	2	2	2	2	2	117E>K
470.10365.fna	Resistant	abaumannii_2	2	2	2	2	2	2	2	2	117E>K
470.10367.fna	Resistant	abaumannii_2	2	2	2	2	2	2	2	2	117E>K
470.10369.fna	Resistant	abaumannii_2	2	2	2	2	2	2	2	2	117E>K
470.10370.fna	Resistant	abaumannii_2	2	2	2	2	2	2	2	2	117E>K
470.10374.fna	Resistant	abaumannii_2	2	2	2	2	2	2	2	2	117E>K
470.10375.fna	Resistant	abaumannii_2	2	2	2	2	2	2	2	2	117E>K
470.10376.fna	Resistant	abaumannii_2	2	2	2	2	2	2	2	2	117E>K
470.10379.fna	Resistant	abaumannii_2	2	2	2	2	2	2	2	2	117E>K
470.10382.fna	Resistant	abaumannii_2	2	2	2	2	2	2	2	2	117E>K
470.10384.fna	Resistant	abaumannii_2	2	2	2	2	2	2	2	2	117E>K
470.10386.fna	Resistant	abaumannii_2	2	2	2	2	2	2	2	2	117E>K
470.10387.fna	Resistant	abaumannii_2	2	2	2	2	2	2	2	2	117E>K
470.10388.fna	Resistant	abaumannii_2	2	2	2	2	2	2	2	2	117E>K
470.10395.fna	Resistant	abaumannii_2	2	2	2	2	2	2	2	2	117E>K
470.10397.fna	Resistant	abaumannii_2	2	2	2	2	2	2	2	2	117E>K
470.10400.fna	Resistant	abaumannii_2	2	2	2	2	2	2	2	2	117E>K
470.10401.fna	Resistant	abaumannii_2	2	2	2	2	2	2	2	2	117E>K
470.10403.fna	Resistant	abaumannii_2	2	2	2	2	2	2	2	2	117E>K
470.10404.fna	Resistant	abaumannii_2	2	2	2	2	2	2	2	2	117E>K
470.10405.fna	Resistant	abaumannii_2	2	2	2	2	2	2	2	2	117E>K
470.10408.fna	Resistant	abaumannii_2	2	2	2	2	2	2	2	2	117E>K
470.10417.fna	Resistant	abaumannii_2	2	2	2	2	2	2	2	2	117E>K
470.10418.fna	Resistant	abaumannii_2	2	2	2	2	2	2	2	2	117E>K
470.10420.fna	Resistant	abaumannii_2	2	2	2	2	2	2	2	2	117E>K
470.10421.fna	Resistant	abaumannii_2	2	2	2	2	2	2	2	2	117E>K
470.10422.fna	Resistant	abaumannii_2	2	2	2	2	2	2	2	2	117E>K
470.10425.fna	Resistant	abaumannii_2	2	2	2	2	2	2	2	2	117E>K
470.10426.fna	Resistant	abaumannii_2	2	2	2	2	2	2	2	2	117E>K
470.10434.fna	Resistant	abaumannii_2	2	2	2	2	2	2	2	2	117E>K
470.10435.fna	Resistant	abaumannii_2	2	2	2	2	2	2	2	2	117E>K
470.10436.fna	Resistant	abaumannii_2	2	2	2	2	2	2	2	2	117E>K
470.10437.fna	Resistant	abaumannii_2	2	2	2	2	2	2	2	2	117E>K
470.10444.fna	Resistant	abaumannii_2	2	2	2	2	2	2	2	2	117E>K
470.10445.fna	Resistant	abaumannii_2	2	2	2	2	2	2	2	2	117E>K
470.10448.fna	Resistant	abaumannii_2	2	2	2	2	2	2	2	2	117E>K
470.10454.fna	Resistant	abaumannii_2	2	2	2	2	2	2	2	2	117E>K
470.10458.fna	Resistant	abaumannii_2	2	2	2	2	2	2	2	2	117E>K
470.10460.fna	Resistant	abaumannii_2	2	2	2	2	2	2	2	2	117E>K
470.10461.fna	Resistant	abaumannii_2	2	2	2	2	2	2	2	2	117E>K
470.10465.fna	Resistant	abaumannii_2	2	2	2	2	2	2	2	2	117E>K
470.10468.fna	Resistant	abaumannii_2	2	2	2	2	2	2	2	2	117E>K
470.10469.fna	Resistant	abaumannii_2	2	2	2	2	2	2	2	2	117E>K
470.10470.fna	Resistant	abaumannii_2	2	2	2	2	2	2	2	2	117E>K
470.10471.fna	Resistant	abaumannii_2	2	2	2	2	2	2	2	2	117E>K
470.10475.fna	Resistant	abaumannii_2	2	2	2	2	2	2	2	2	117E>K
470.10477.fna	Resistant	abaumannii_2	2	2	2	2	2	2	2	2	117E>K
470.10480.fna	Resistant	abaumannii_2	2	2	2	2	2	2	2	2	117E>K
470.10481.fna	Resistant	abaumannii_2	2	2	2	2	2	2	2	2	117E>K
470.10482.fna	Resistant	abaumannii_2	2	2	2	2	2	2	2	2	117E>K
470.10483.fna	Resistant	abaumannii_2	2	2	2	2	2	2	2	2	117E>K
470.10484.fna	Resistant	abaumannii_2	2	2	2	2	2	2	2	2	117E>K
470.10493.fna	Resistant	abaumannii_2	2	2	2	2	2	2	2	2	117E>K
470.10494.fna	Resistant	abaumannii_2	2	2	2	2	2	2	2	2	117E>K
470.10495.fna	Resistant	abaumannii_2	2	2	2	2	2	2	2	2	117E>K
470.10497.fna	Resistant	abaumannii_2	2	2	2	2	2	2	2	2	117E>K
470.10498.fna	Resistant	abaumannii_2	2	2	2	2	2	2	2	2	117E>K
470.10504.fna	Resistant	abaumannii_2	2	2	2	2	2	2	2	2	117E>K
470.10507.fna	Resistant	abaumannii_2	2	2	2	2	2	2	2	2	117E>K
470.10514.fna	Resistant	abaumannii_2	2	2	2	2	2	2	2	2	117E>K
470.10515.fna	Resistant	abaumannii_2	2	2	2	2	2	2	2	2	117E>K
470.1304.fna	Resistant	abaumannii_2	2	2	2	2	2	2	2	2	117E>K
470.1305.fna	Resistant	abaumannii_2	2	2	2	2	2	2	2	2	117E>K
470.1306.fna	Resistant	abaumannii_2	2	2	2	2	2	2	2	2	117E>K
470.1309.fna	Resistant	abaumannii_2	2	2	2	2	2	2	2	2	117E>K
470.1320.fna	Resistant	abaumannii_2	2	2	2	2	2	2	2	2	117E>K
470.1321.fna	Resistant	abaumannii_2	2	2	2	2	2	2	2	2	117E>K
470.1322.fna	Resistant	abaumannii_2	2	2	2	2	2	2	2	2	117E>K
470.1323.fna	Resistant	abaumannii_2	2	2	2	2	2	2	2	2	117E>K
470.1324.fna	Resistant	abaumannii_2	2	2	2	2	2	2	2	2	117E>K
470.1326.fna	Resistant	abaumannii_2	2	2	2	2	2	2	2	2	117E>K
470.1327.fna	Resistant	abaumannii_2	2	2	2	2	2	2	2	2	117E>K
470.1328.fna	Resistant	abaumannii_2	2	2	2	2	2	2	2	2	117E>K
470.1329.fna	Resistant	abaumannii_2	2	2	2	2	2	2	2	2	117E>K
470.1330.fna	Resistant	abaumannii_2	2	2	2	2	2	2	2	2	117E>K
470.1331.fna	Resistant	abaumannii_2	2	2	2	2	2	2	2	2	117E>K
470.1333.fna	Resistant	abaumannii_2	2	2	2	2	2	2	2	2	117E>K
470.1334.fna	Resistant	abaumannii_2	2	2	2	2	2	2	2	2	117E>K
470.1335.fna	Resistant	abaumannii_2	2	2	2	2	2	2	2	2	117E>K
470.1336.fna	Resistant	abaumannii_2	2	2	2	2	2	2	2	2	117E>K
470.1337.fna	Resistant	abaumannii_2	2	2	2	2	2	2	2	2	117E>K
470.13387.fna	Resistant	abaumannii_2	2	2	2	2	2	2	2	2	117E>K
470.1339.fna	Resistant	abaumannii_2	2	2	2	2	2	2	2	2	117E>K
470.1341.fna	Resistant	abaumannii_2	2	2	2	2	2	2	2	2	117E>K
470.1560.fna	Resistant	abaumannii_2	2	2	2	2	2	2	2	2	117E>K
470.1770.fna	Resistant	abaumannii_2	2	2	2	2	2	2	2	2	117E>K
470.1772.fna	Resistant	abaumannii_2	2	2	2	2	2	2	2	2	117E>K
470.1808.fna	Resistant	abaumannii_2	2	2	2	2	2	2	2	2	117E>K
470.1809.fna	Resistant	abaumannii_2	2	2	2	2	2	2	2	2	117E>K
470.2157.fna	Resistant	abaumannii_2	2	2	2	2	2	2	2	2	117E>K
470.2158.fna	Resistant	abaumannii_2	2	2	2	2	2	2	2	2	117E>K
470.2159.fna	Resistant	abaumannii_2	2	2	2	2	2	2	2	2	117E>K
470.2163.fna	Resistant	abaumannii_2	2	2	2	2	2	2	2	2	117E>K
470.2168.fna	Resistant	abaumannii_2	2	2	2	2	2	2	2	2	117E>K
470.2238.fna	Resistant	abaumannii_2	2	2	2	2	2	2	2	2	117E>K
470.2239.fna	Resistant	abaumannii_2	2	2	2	2	2	2	2	2	117E>K
470.2240.fna	Resistant	abaumannii_2	2	2	2	2	2	2	2	2	117E>K
470.2241.fna	Resistant	abaumannii_2	2	2	2	2	2	2	2	2	117E>K
470.2242.fna	Resistant	abaumannii_2	2	2	2	2	2	2	2	2	117E>K
470.2243.fna	Resistant	abaumannii_2	2	2	2	2	2	2	2	2	117E>K
470.2244.fna	Resistant	abaumannii_2	2	2	2	2	2	2	2	2	117E>K
470.2246.fna	Resistant	abaumannii_2	2	2	2	2	2	2	2	2	117E>K
470.2247.fna	Resistant	abaumannii_2	2	2	2	2	2	2	2	2	117E>K
470.2248.fna	Resistant	abaumannii_2	2	2	2	2	2	2	2	2	117E>K
470.2250.fna	Resistant	abaumannii_2	2	2	2	2	2	2	2	2	117E>K
470.2252.fna	Resistant	abaumannii_2	2	2	2	2	2	2	2	2	117E>K
470.2253.fna	Resistant	abaumannii_2	2	2	2	2	2	2	2	2	117E>K
470.2254.fna	Resistant	abaumannii_2	2	2	2	2	2	2	2	2	117E>K
470.2255.fna	Resistant	abaumannii_2	2	2	2	2	2	2	2	2	117E>K
470.2256.fna	Resistant	abaumannii_2	2	2	2	2	2	2	2	2	117E>K
470.2257.fna	Resistant	abaumannii_2	2	2	2	2	2	2	2	2	117E>K
470.2258.fna	Resistant	abaumannii_2	2	2	2	2	2	2	2	2	117E>K
470.2259.fna	Resistant	abaumannii_2	2	2	2	2	2	2	2	2	117E>K
470.2260.fna	Resistant	abaumannii_2	2	2	2	2	2	2	2	2	117E>K
470.2262.fna	Resistant	abaumannii_2	2	2	2	2	2	2	2	2	117E>K
470.2263.fna	Resistant	abaumannii_2	2	2	2	2	2	2	2	2	117E>K
470.2264.fna	Resistant	abaumannii_2	2	2	2	2	2	2	2	2	117E>K
470.2265.fna	Resistant	abaumannii_2	2	2	2	2	2	2	2	2	117E>K
470.2266.fna	Resistant	abaumannii_2	2	2	2	2	2	2	2	2	117E>K
470.2269.fna	Resistant	abaumannii_2	2	2	2	2	2	2	2	2	117E>K
470.2270.fna	Resistant	abaumannii_2	2	2	2	2	2	2	2	2	117E>K
470.2271.fna	Resistant	abaumannii_2	2	2	2	2	2	2	2	2	117E>K
470.2272.fna	Resistant	abaumannii_2	2	2	2	2	2	2	2	2	117E>K
470.2273.fna	Resistant	abaumannii_2	2	2	2	2	2	2	2	2	117E>K
470.2274.fna	Resistant	abaumannii_2	2	2	2	2	2	2	2	2	117E>K
470.2275.fna	Resistant	abaumannii_2	2	2	2	2	2	2	2	2	117E>K
470.2276.fna	Resistant	abaumannii_2	2	2	2	2	2	2	2	2	117E>K
470.2277.fna	Resistant	abaumannii_2	2	2	2	2	2	2	2	2	117E>K
470.2278.fna	Resistant	abaumannii_2	2	2	2	2	2	2	2	2	117E>K
470.2279.fna	Resistant	abaumannii_2	2	2	2	2	2	2	2	2	117E>K
470.2280.fna	Resistant	abaumannii_2	2	2	2	2	2	2	2	2	117E>K
470.2281.fna	Resistant	abaumannii_2	2	2	2	2	2	2	2	2	117E>K
470.2283.fna	Resistant	abaumannii_2	2	2	2	2	2	2	2	2	117E>K
470.2284.fna	Resistant	abaumannii_2	2	2	2	2	2	2	2	2	117E>K
470.2285.fna	Resistant	abaumannii_2	2	2	2	2	2	2	2	2	117E>K
470.2286.fna	Resistant	abaumannii_2	2	2	2	2	2	2	2	2	117E>K
470.2287.fna	Resistant	abaumannii_2	2	2	2	2	2	2	2	2	117E>K
470.2288.fna	Resistant	abaumannii_2	2	2	2	2	2	2	2	2	117E>K
470.2290.fna	Resistant	abaumannii_2	2	2	2	2	2	2	2	2	117E>K
470.2291.fna	Resistant	abaumannii_2	2	2	2	2	2	2	2	2	117E>K
470.2293.fna	Resistant	abaumannii_2	2	2	2	2	2	2	2	2	117E>K
470.2294.fna	Resistant	abaumannii_2	2	2	2	2	2	2	2	2	117E>K
470.2295.fna	Resistant	abaumannii_2	2	2	2	2	2	2	2	2	117E>K
470.2296.fna	Resistant	abaumannii_2	2	2	2	2	2	2	2	2	117E>K
470.2297.fna	Resistant	abaumannii_2	2	2	2	2	2	2	2	2	117E>K
470.2298.fna	Resistant	abaumannii_2	2	2	2	2	2	2	2	2	117E>K
470.2299.fna	Resistant	abaumannii_2	2	2	2	2	2	2	2	2	117E>K
470.2300.fna	Resistant	abaumannii_2	2	2	2	2	2	2	2	2	117E>K
470.2301.fna	Resistant	abaumannii_2	2	2	2	2	2	2	2	2	117E>K
470.2302.fna	Resistant	abaumannii_2	2	2	2	2	2	2	2	2	117E>K
470.2303.fna	Resistant	abaumannii_2	2	2	2	2	2	2	2	2	117E>K
470.2304.fna	Resistant	abaumannii_2	2	2	2	2	2	2	2	2	117E>K
470.2305.fna	Resistant	abaumannii_2	2	2	2	2	2	2	2	2	117E>K
470.2306.fna	Resistant	abaumannii_2	2	2	2	2	2	2	2	2	117E>K
470.2307.fna	Resistant	abaumannii_2	2	2	2	2	2	2	2	2	117E>K
470.2426.fna	Resistant	abaumannii_2	2	2	2	2	2	2	2	2	117E>K
470.2430.fna	Resistant	abaumannii_2	2	2	2	2	2	2	2	2	117E>K
470.2432.fna	Resistant	abaumannii_2	2	2	2	2	2	2	2	2	117E>K
470.2433.fna	Resistant	abaumannii_2	2	2	2	2	2	2	2	2	117E>K
470.2846.fna	Resistant	abaumannii_2	2	2	2	2	2	2	2	2	117E>K
470.2905.fna	Resistant	abaumannii_2	2	2	2	2	2	2	2	2	117E>K
470.3764.fna	Resistant	abaumannii_2	2	2	2	2	2	2	2	2	117E>K
470.3766.fna	Resistant	abaumannii_2	2	2	2	2	2	2	2	2	117E>K
470.3770.fna	Resistant	abaumannii_2	2	2	2	2	2	2	2	2	117E>K
470.3771.fna	Resistant	abaumannii_2	2	2	2	2	2	2	2	2	117E>K
470.3772.fna	Resistant	abaumannii_2	2	2	2	2	2	2	2	2	117E>K
470.4286.fna	Resistant	abaumannii_2	2	2	2	2	2	2	2	2	117E>K
470.4701.fna	Resistant	abaumannii_2	2	2	2	2	2	2	2	2	117E>K
470.4785.fna	Resistant	abaumannii_2	2	2	2	2	2	2	2	2	117E>K
470.4881.fna	Resistant	abaumannii_2	2	2	2	2	2	2	2	2	117E>K
470.5040.fna	Resistant	abaumannii_2	2	2	2	2	2	2	2	2	117E>K
470.5299.fna	Resistant	abaumannii_2	2	2	2	2	2	2	2	2	117E>K
470.5300.fna	Resistant	abaumannii_2	2	2	2	2	2	2	2	2	117E>K
470.5301.fna	Resistant	abaumannii_2	2	2	2	2	2	2	2	2	117E>K
470.5303.fna	Resistant	abaumannii_2	2	2	2	2	2	2	2	2	117E>K
470.5305.fna	Resistant	abaumannii_2	2	2	2	2	2	2	2	2	117E>K
470.5307.fna	Resistant	abaumannii_2	2	2	2	2	2	2	2	2	117E>K
470.5309.fna	Resistant	abaumannii_2	2	2	2	2	2	2	2	2	117E>K
470.559.fna	Resistant	abaumannii_2	2	2	2	2	2	2	2	2	117E>K
470.573.fna	Resistant	abaumannii_2	2	2	2	2	2	2	2	2	117E>K
470.574.fna	Resistant	abaumannii_2	2	2	2	2	2	2	2	2	117E>K
470.575.fna	Resistant	abaumannii_2	2	2	2	2	2	2	2	2	117E>K
470.576.fna	Resistant	abaumannii_2	2	2	2	2	2	2	2	2	117E>K
470.577.fna	Resistant	abaumannii_2	2	2	2	2	2	2	2	2	117E>K
470.578.fna	Resistant	abaumannii_2	2	2	2	2	2	2	2	2	117E>K
470.579.fna	Resistant	abaumannii_2	2	2	2	2	2	2	2	2	117E>K
470.580.fna	Resistant	abaumannii_2	2	2	2	2	2	2	2	2	117E>K
470.581.fna	Resistant	abaumannii_2	2	2	2	2	2	2	2	2	117E>K
470.584.fna	Resistant	abaumannii_2	2	2	2	2	2	2	2	2	117E>K
470.585.fna	Resistant	abaumannii_2	2	2	2	2	2	2	2	2	117E>K
470.587.fna	Resistant	abaumannii_2	2	2	2	2	2	2	2	2	117E>K
470.590.fna	Resistant	abaumannii_2	2	2	2	2	2	2	2	2	117E>K
470.591.fna	Resistant	abaumannii_2	2	2	2	2	2	2	2	2	117E>K
470.593.fna	Resistant	abaumannii_2	2	2	2	2	2	2	2	2	117E>K
470.594.fna	Resistant	abaumannii_2	2	2	2	2	2	2	2	2	117E>K
470.596.fna	Resistant	abaumannii_2	2	2	2	2	2	2	2	2	117E>K
470.597.fna	Resistant	abaumannii_2	2	2	2	2	2	2	2	2	117E>K
470.600.fna	Resistant	abaumannii_2	2	2	2	2	2	2	2	2	117E>K
470.601.fna	Resistant	abaumannii_2	2	2	2	2	2	2	2	2	117E>K
470.602.fna	Resistant	abaumannii_2	2	2	2	2	2	2	2	2	117E>K
470.604.fna	Resistant	abaumannii_2	2	2	2	2	2	2	2	2	117E>K
470.612.fna	Resistant	abaumannii_2	2	2	2	2	2	2	2	2	117E>K
470.613.fna	Resistant	abaumannii_2	2	2	2	2	2	2	2	2	117E>K
470.6170.fna	Resistant	abaumannii_2	2	2	2	2	2	2	2	2	117E>K
470.6171.fna	Resistant	abaumannii_2	2	2	2	2	2	2	2	2	117E>K
470.6174.fna	Resistant	abaumannii_2	2	2	2	2	2	2	2	2	117E>K
470.6176.fna	Resistant	abaumannii_2	2	2	2	2	2	2	2	2	117E>K
470.6178.fna	Resistant	abaumannii_2	2	2	2	2	2	2	2	2	117E>K
470.6182.fna	Resistant	abaumannii_2	2	2	2	2	2	2	2	2	117E>K
470.6183.fna	Resistant	abaumannii_2	2	2	2	2	2	2	2	2	117E>K
470.6184.fna	Resistant	abaumannii_2	2	2	2	2	2	2	2	2	117E>K
470.6185.fna	Resistant	abaumannii_2	2	2	2	2	2	2	2	2	117E>K
470.6188.fna	Resistant	abaumannii_2	2	2	2	2	2	2	2	2	117E>K
470.618.fna	Resistant	abaumannii_2	2	2	2	2	2	2	2	2	117E>K
470.6192.fna	Resistant	abaumannii_2	2	2	2	2	2	2	2	2	117E>K
470.6195.fna	Resistant	abaumannii_2	2	2	2	2	2	2	2	2	117E>K
470.6196.fna	Resistant	abaumannii_2	2	2	2	2	2	2	2	2	117E>K
470.6197.fna	Resistant	abaumannii_2	2	2	2	2	2	2	2	2	117E>K
470.6198.fna	Resistant	abaumannii_2	2	2	2	2	2	2	2	2	117E>K
470.6199.fna	Resistant	abaumannii_2	2	2	2	2	2	2	2	2	117E>K
470.6200.fna	Resistant	abaumannii_2	2	2	2	2	2	2	2	2	117E>K
470.6201.fna	Resistant	abaumannii_2	2	2	2	2	2	2	2	2	117E>K
470.6202.fna	Resistant	abaumannii_2	2	2	2	2	2	2	2	2	117E>K
470.6203.fna	Resistant	abaumannii_2	2	2	2	2	2	2	2	2	117E>K
470.6204.fna	Resistant	abaumannii_2	2	2	2	2	2	2	2	2	117E>K
470.6206.fna	Resistant	abaumannii_2	2	2	2	2	2	2	2	2	117E>K
470.6207.fna	Resistant	abaumannii_2	2	2	2	2	2	2	2	2	117E>K
470.6208.fna	Resistant	abaumannii_2	2	2	2	2	2	2	2	2	117E>K
470.6209.fna	Resistant	abaumannii_2	2	2	2	2	2	2	2	2	117E>K
470.620.fna	Resistant	abaumannii_2	2	2	2	2	2	2	2	2	117E>K
470.6210.fna	Resistant	abaumannii_2	2	2	2	2	2	2	2	2	117E>K
470.6212.fna	Resistant	abaumannii_2	2	2	2	2	2	2	2	2	117E>K
470.6213.fna	Resistant	abaumannii_2	2	2	2	2	2	2	2	2	117E>K
470.6214.fna	Resistant	abaumannii_2	2	2	2	2	2	2	2	2	117E>K
470.6215.fna	Resistant	abaumannii_2	2	2	2	2	2	2	2	2	117E>K
470.6216.fna	Resistant	abaumannii_2	2	2	2	2	2	2	2	2	117E>K
470.6217.fna	Resistant	abaumannii_2	2	2	2	2	2	2	2	2	117E>K
470.6218.fna	Resistant	abaumannii_2	2	2	2	2	2	2	2	2	117E>K
470.6219.fna	Resistant	abaumannii_2	2	2	2	2	2	2	2	2	117E>K
470.6220.fna	Resistant	abaumannii_2	2	2	2	2	2	2	2	2	117E>K
470.6222.fna	Resistant	abaumannii_2	2	2	2	2	2	2	2	2	117E>K
470.6223.fna	Resistant	abaumannii_2	2	2	2	2	2	2	2	2	117E>K
470.6224.fna	Resistant	abaumannii_2	2	2	2	2	2	2	2	2	117E>K
470.6225.fna	Resistant	abaumannii_2	2	2	2	2	2	2	2	2	117E>K
470.6226.fna	Resistant	abaumannii_2	2	2	2	2	2	2	2	2	117E>K
470.6227.fna	Resistant	abaumannii_2	2	2	2	2	2	2	2	2	117E>K
470.6228.fna	Resistant	abaumannii_2	2	2	2	2	2	2	2	2	117E>K
470.6229.fna	Resistant	abaumannii_2	2	2	2	2	2	2	2	2	117E>K
470.6230.fna	Resistant	abaumannii_2	2	2	2	2	2	2	2	2	117E>K
470.6231.fna	Resistant	abaumannii_2	2	2	2	2	2	2	2	2	117E>K
470.6232.fna	Resistant	abaumannii_2	2	2	2	2	2	2	2	2	117E>K
470.6233.fna	Resistant	abaumannii_2	2	2	2	2	2	2	2	2	117E>K
470.6234.fna	Resistant	abaumannii_2	2	2	2	2	2	2	2	2	117E>K
470.6235.fna	Resistant	abaumannii_2	2	2	2	2	2	2	2	2	117E>K
470.6236.fna	Resistant	abaumannii_2	2	2	2	2	2	2	2	2	117E>K
470.6237.fna	Resistant	abaumannii_2	2	2	2	2	2	2	2	2	117E>K
470.6238.fna	Resistant	abaumannii_2	2	2	2	2	2	2	2	2	117E>K
470.6239.fna	Resistant	abaumannii_2	2	2	2	2	2	2	2	2	117E>K
470.6240.fna	Resistant	abaumannii_2	2	2	2	2	2	2	2	2	117E>K
470.6241.fna	Resistant	abaumannii_2	2	2	2	2	2	2	2	2	117E>K
470.6242.fna	Resistant	abaumannii_2	2	2	2	2	2	2	2	2	117E>K
470.6243.fna	Resistant	abaumannii_2	2	2	2	2	2	2	2	2	117E>K
470.6244.fna	Resistant	abaumannii_2	2	2	2	2	2	2	2	2	117E>K
470.6245.fna	Resistant	abaumannii_2	2	2	2	2	2	2	2	2	117E>K
470.6246.fna	Resistant	abaumannii_2	2	2	2	2	2	2	2	2	117E>K
470.6247.fna	Resistant	abaumannii_2	2	2	2	2	2	2	2	2	117E>K
470.624.fna	Resistant	abaumannii_2	2	2	2	2	2	2	2	2	117E>K
470.625.fna	Resistant	abaumannii_2	2	2	2	2	2	2	2	2	117E>K
470.626.fna	Resistant	abaumannii_2	2	2	2	2	2	2	2	2	117E>K
470.627.fna	Resistant	abaumannii_2	2	2	2	2	2	2	2	2	117E>K
470.629.fna	Resistant	abaumannii_2	2	2	2	2	2	2	2	2	117E>K
470.630.fna	Resistant	abaumannii_2	2	2	2	2	2	2	2	2	117E>K
470.631.fna	Resistant	abaumannii_2	2	2	2	2	2	2	2	2	117E>K
470.632.fna	Resistant	abaumannii_2	2	2	2	2	2	2	2	2	117E>K
470.633.fna	Resistant	abaumannii_2	2	2	2	2	2	2	2	2	117E>K
470.634.fna	Resistant	abaumannii_2	2	2	2	2	2	2	2	2	117E>K
470.636.fna	Resistant	abaumannii_2	2	2	2	2	2	2	2	2	117E>K
470.638.fna	Resistant	abaumannii_2	2	2	2	2	2	2	2	2	117E>K
470.640.fna	Resistant	abaumannii_2	2	2	2	2	2	2	2	2	117E>K
470.641.fna	Resistant	abaumannii_2	2	2	2	2	2	2	2	2	117E>K
470.642.fna	Resistant	abaumannii_2	2	2	2	2	2	2	2	2	117E>K
470.643.fna	Resistant	abaumannii_2	2	2	2	2	2	2	2	2	117E>K
470.644.fna	Resistant	abaumannii_2	2	2	2	2	2	2	2	2	117E>K
470.645.fna	Resistant	abaumannii_2	2	2	2	2	2	2	2	2	117E>K
470.646.fna	Resistant	abaumannii_2	2	2	2	2	2	2	2	2	117E>K
470.647.fna	Resistant	abaumannii_2	2	2	2	2	2	2	2	2	117E>K
470.648.fna	Resistant	abaumannii_2	2	2	2	2	2	2	2	2	117E>K
470.649.fna	Resistant	abaumannii_2	2	2	2	2	2	2	2	2	117E>K
470.650.fna	Resistant	abaumannii_2	2	2	2	2	2	2	2	2	117E>K
470.651.fna	Resistant	abaumannii_2	2	2	2	2	2	2	2	2	117E>K
470.652.fna	Resistant	abaumannii_2	2	2	2	2	2	2	2	2	117E>K
470.653.fna	Resistant	abaumannii_2	2	2	2	2	2	2	2	2	117E>K
470.654.fna	Resistant	abaumannii_2	2	2	2	2	2	2	2	2	117E>K
470.655.fna	Resistant	abaumannii_2	2	2	2	2	2	2	2	2	117E>K
470.656.fna	Resistant	abaumannii_2	2	2	2	2	2	2	2	2	117E>K
470.657.fna	Resistant	abaumannii_2	2	2	2	2	2	2	2	2	117E>K
470.673.fna	Resistant	abaumannii_2	2	2	2	2	2	2	2	2	117E>K
470.674.fna	Resistant	abaumannii_2	2	2	2	2	2	2	2	2	117E>K
470.675.fna	Resistant	abaumannii_2	2	2	2	2	2	2	2	2	117E>K
470.676.fna	Resistant	abaumannii_2	2	2	2	2	2	2	2	2	117E>K
470.677.fna	Resistant	abaumannii_2	2	2	2	2	2	2	2	2	117E>K
470.678.fna	Resistant	abaumannii_2	2	2	2	2	2	2	2	2	117E>K
470.679.fna	Resistant	abaumannii_2	2	2	2	2	2	2	2	2	117E>K
470.680.fna	Resistant	abaumannii_2	2	2	2	2	2	2	2	2	117E>K
470.681.fna	Resistant	abaumannii_2	2	2	2	2	2	2	2	2	117E>K
470.682.fna	Resistant	abaumannii_2	2	2	2	2	2	2	2	2	117E>K
470.683.fna	Resistant	abaumannii_2	2	2	2	2	2	2	2	2	117E>K
470.684.fna	Resistant	abaumannii_2	2	2	2	2	2	2	2	2	117E>K
470.685.fna	Resistant	abaumannii_2	2	2	2	2	2	2	2	2	117E>K
470.686.fna	Resistant	abaumannii_2	2	2	2	2	2	2	2	2	117E>K
470.687.fna	Resistant	abaumannii_2	2	2	2	2	2	2	2	2	117E>K
470.688.fna	Resistant	abaumannii_2	2	2	2	2	2	2	2	2	117E>K
470.689.fna	Resistant	abaumannii_2	2	2	2	2	2	2	2	2	117E>K
470.690.fna	Resistant	abaumannii_2	2	2	2	2	2	2	2	2	117E>K
470.695.fna	Resistant	abaumannii_2	2	2	2	2	2	2	2	2	117E>K
470.696.fna	Resistant	abaumannii_2	2	2	2	2	2	2	2	2	117E>K
470.697.fna	Resistant	abaumannii_2	2	2	2	2	2	2	2	2	117E>K
470.698.fna	Resistant	abaumannii_2	2	2	2	2	2	2	2	2	117E>K
470.699.fna	Resistant	abaumannii_2	2	2	2	2	2	2	2	2	117E>K
470.700.fna	Resistant	abaumannii_2	2	2	2	2	2	2	2	2	117E>K
470.701.fna	Resistant	abaumannii_2	2	2	2	2	2	2	2	2	117E>K
470.702.fna	Resistant	abaumannii_2	2	2	2	2	2	2	2	2	117E>K
470.703.fna	Resistant	abaumannii_2	2	2	2	2	2	2	2	2	117E>K
470.704.fna	Resistant	abaumannii_2	2	2	2	2	2	2	2	2	117E>K
470.705.fna	Resistant	abaumannii_2	2	2	2	2	2	2	2	2	117E>K
470.708.fna	Resistant	abaumannii_2	2	2	2	2	2	2	2	2	117E>K
470.709.fna	Resistant	abaumannii_2	2	2	2	2	2	2	2	2	117E>K
470.710.fna	Resistant	abaumannii_2	2	2	2	2	2	2	2	2	117E>K
470.711.fna	Resistant	abaumannii_2	2	2	2	2	2	2	2	2	117E>K
470.712.fna	Resistant	abaumannii_2	2	2	2	2	2	2	2	2	117E>K
470.713.fna	Resistant	abaumannii_2	2	2	2	2	2	2	2	2	117E>K
470.715.fna	Resistant	abaumannii_2	2	2	2	2	2	2	2	2	117E>K
470.717.fna	Resistant	abaumannii_2	2	2	2	2	2	2	2	2	117E>K
470.718.fna	Resistant	abaumannii_2	2	2	2	2	2	2	2	2	117E>K
470.720.fna	Resistant	abaumannii_2	2	2	2	2	2	2	2	2	117E>K
470.721.fna	Resistant	abaumannii_2	2	2	2	2	2	2	2	2	117E>K
470.722.fna	Resistant	abaumannii_2	2	2	2	2	2	2	2	2	117E>K
470.729.fna	Resistant	abaumannii_2	2	2	2	2	2	2	2	2	117E>K
470.730.fna	Resistant	abaumannii_2	2	2	2	2	2	2	2	2	117E>K
470.731.fna	Resistant	abaumannii_2	2	2	2	2	2	2	2	2	117E>K
470.732.fna	Resistant	abaumannii_2	2	2	2	2	2	2	2	2	117E>K
470.7338.fna	Resistant	abaumannii_2	2	2	2	2	2	2	2	2	117E>K
470.7339.fna	Resistant	abaumannii_2	2	2	2	2	2	2	2	2	117E>K
470.733.fna	Resistant	abaumannii_2	2	2	2	2	2	2	2	2	117E>K
470.7340.fna	Resistant	abaumannii_2	2	2	2	2	2	2	2	2	117E>K
470.7341.fna	Resistant	abaumannii_2	2	2	2	2	2	2	2	2	117E>K
470.7342.fna	Resistant	abaumannii_2	2	2	2	2	2	2	2	2	117E>K
470.7343.fna	Resistant	abaumannii_2	2	2	2	2	2	2	2	2	117E>K
470.7344.fna	Resistant	abaumannii_2	2	2	2	2	2	2	2	2	117E>K
470.7345.fna	Resistant	abaumannii_2	2	2	2	2	2	2	2	2	117E>K
470.7346.fna	Resistant	abaumannii_2	2	2	2	2	2	2	2	2	117E>K
470.7347.fna	Resistant	abaumannii_2	2	2	2	2	2	2	2	2	117E>K
470.7348.fna	Resistant	abaumannii_2	2	2	2	2	2	2	2	2	117E>K
470.7349.fna	Resistant	abaumannii_2	2	2	2	2	2	2	2	2	117E>K
470.734.fna	Resistant	abaumannii_2	2	2	2	2	2	2	2	2	117E>K
470.7351.fna	Resistant	abaumannii_2	2	2	2	2	2	2	2	2	117E>K
470.7352.fna	Resistant	abaumannii_2	2	2	2	2	2	2	2	2	117E>K
470.7353.fna	Resistant	abaumannii_2	2	2	2	2	2	2	2	2	117E>K
470.7354.fna	Resistant	abaumannii_2	2	2	2	2	2	2	2	2	117E>K
470.7355.fna	Resistant	abaumannii_2	2	2	2	2	2	2	2	2	117E>K
470.7356.fna	Resistant	abaumannii_2	2	2	2	2	2	2	2	2	117E>K
470.7357.fna	Resistant	abaumannii_2	2	2	2	2	2	2	2	2	117E>K
470.7358.fna	Resistant	abaumannii_2	2	2	2	2	2	2	2	2	117E>K
470.7359.fna	Resistant	abaumannii_2	2	2	2	2	2	2	2	2	117E>K
470.735.fna	Resistant	abaumannii_2	2	2	2	2	2	2	2	2	117E>K
470.7360.fna	Resistant	abaumannii_2	2	2	2	2	2	2	2	2	117E>K
470.7361.fna	Resistant	abaumannii_2	2	2	2	2	2	2	2	2	117E>K
470.7362.fna	Resistant	abaumannii_2	2	2	2	2	2	2	2	2	117E>K
470.7363.fna	Resistant	abaumannii_2	2	2	2	2	2	2	2	2	117E>K
470.7364.fna	Resistant	abaumannii_2	2	2	2	2	2	2	2	2	117E>K
470.7365.fna	Resistant	abaumannii_2	2	2	2	2	2	2	2	2	117E>K
470.7366.fna	Resistant	abaumannii_2	2	2	2	2	2	2	2	2	117E>K
470.7367.fna	Resistant	abaumannii_2	2	2	2	2	2	2	2	2	117E>K
470.7368.fna	Resistant	abaumannii_2	2	2	2	2	2	2	2	2	117E>K
470.7369.fna	Resistant	abaumannii_2	2	2	2	2	2	2	2	2	117E>K
470.736.fna	Resistant	abaumannii_2	2	2	2	2	2	2	2	2	117E>K
470.7370.fna	Resistant	abaumannii_2	2	2	2	2	2	2	2	2	117E>K
470.7371.fna	Resistant	abaumannii_2	2	2	2	2	2	2	2	2	117E>K
470.7372.fna	Resistant	abaumannii_2	2	2	2	2	2	2	2	2	117E>K
470.7373.fna	Resistant	abaumannii_2	2	2	2	2	2	2	2	2	117E>K
470.7374.fna	Resistant	abaumannii_2	2	2	2	2	2	2	2	2	117E>K
470.7375.fna	Resistant	abaumannii_2	2	2	2	2	2	2	2	2	117E>K
470.7376.fna	Resistant	abaumannii_2	2	2	2	2	2	2	2	2	117E>K
470.7378.fna	Resistant	abaumannii_2	2	2	2	2	2	2	2	2	117E>K
470.7379.fna	Resistant	abaumannii_2	2	2	2	2	2	2	2	2	117E>K
470.737.fna	Resistant	abaumannii_2	2	2	2	2	2	2	2	2	117E>K
470.7380.fna	Resistant	abaumannii_2	2	2	2	2	2	2	2	2	117E>K
470.7381.fna	Resistant	abaumannii_2	2	2	2	2	2	2	2	2	117E>K
470.7382.fna	Resistant	abaumannii_2	2	2	2	2	2	2	2	2	117E>K
470.7383.fna	Resistant	abaumannii_2	2	2	2	2	2	2	2	2	117E>K
470.7386.fna	Resistant	abaumannii_2	2	2	2	2	2	2	2	2	117E>K
470.7387.fna	Resistant	abaumannii_2	2	2	2	2	2	2	2	2	117E>K
470.7388.fna	Resistant	abaumannii_2	2	2	2	2	2	2	2	2	117E>K
470.7389.fna	Resistant	abaumannii_2	2	2	2	2	2	2	2	2	117E>K
470.7390.fna	Resistant	abaumannii_2	2	2	2	2	2	2	2	2	117E>K
470.7391.fna	Resistant	abaumannii_2	2	2	2	2	2	2	2	2	117E>K
470.7392.fna	Resistant	abaumannii_2	2	2	2	2	2	2	2	2	117E>K
470.7393.fna	Resistant	abaumannii_2	2	2	2	2	2	2	2	2	117E>K
470.7395.fna	Resistant	abaumannii_2	2	2	2	2	2	2	2	2	117E>K
470.7397.fna	Resistant	abaumannii_2	2	2	2	2	2	2	2	2	117E>K
470.7398.fna	Resistant	abaumannii_2	2	2	2	2	2	2	2	2	117E>K
470.739.fna	Resistant	abaumannii_2	2	2	2	2	2	2	2	2	117E>K
470.7400.fna	Resistant	abaumannii_2	2	2	2	2	2	2	2	2	117E>K
470.7401.fna	Resistant	abaumannii_2	2	2	2	2	2	2	2	2	117E>K
470.7402.fna	Resistant	abaumannii_2	2	2	2	2	2	2	2	2	117E>K
470.7403.fna	Resistant	abaumannii_2	2	2	2	2	2	2	2	2	117E>K
470.7404.fna	Resistant	abaumannii_2	2	2	2	2	2	2	2	2	117E>K
470.7407.fna	Resistant	abaumannii_2	2	2	2	2	2	2	2	2	117E>K
470.7408.fna	Resistant	abaumannii_2	2	2	2	2	2	2	2	2	117E>K
470.7409.fna	Resistant	abaumannii_2	2	2	2	2	2	2	2	2	117E>K
470.740.fna	Resistant	abaumannii_2	2	2	2	2	2	2	2	2	117E>K
470.7410.fna	Resistant	abaumannii_2	2	2	2	2	2	2	2	2	117E>K
470.7411.fna	Resistant	abaumannii_2	2	2	2	2	2	2	2	2	117E>K
470.7415.fna	Resistant	abaumannii_2	2	2	2	2	2	2	2	2	117E>K
470.741.fna	Resistant	abaumannii_2	2	2	2	2	2	2	2	2	117E>K
470.7420.fna	Resistant	abaumannii_2	2	2	2	2	2	2	2	2	117E>K
470.7428.fna	Resistant	abaumannii_2	2	2	2	2	2	2	2	2	117E>K
470.742.fna	Resistant	abaumannii_2	2	2	2	2	2	2	2	2	117E>K
470.7431.fna	Resistant	abaumannii_2	2	2	2	2	2	2	2	2	117E>K
470.7434.fna	Resistant	abaumannii_2	2	2	2	2	2	2	2	2	117E>K
470.7439.fna	Resistant	abaumannii_2	2	2	2	2	2	2	2	2	117E>K
470.743.fna	Resistant	abaumannii_2	2	2	2	2	2	2	2	2	117E>K
470.7444.fna	Resistant	abaumannii_2	2	2	2	2	2	2	2	2	117E>K
470.7446.fna	Resistant	abaumannii_2	2	2	2	2	2	2	2	2	117E>K
470.7447.fna	Resistant	abaumannii_2	2	2	2	2	2	2	2	2	117E>K
470.7448.fna	Resistant	abaumannii_2	2	2	2	2	2	2	2	2	117E>K
470.744.fna	Resistant	abaumannii_2	2	2	2	2	2	2	2	2	117E>K
470.7450.fna	Resistant	abaumannii_2	2	2	2	2	2	2	2	2	117E>K
470.7451.fna	Resistant	abaumannii_2	2	2	2	2	2	2	2	2	117E>K
470.7459.fna	Resistant	abaumannii_2	2	2	2	2	2	2	2	2	117E>K
470.745.fna	Resistant	abaumannii_2	2	2	2	2	2	2	2	2	117E>K
470.7460.fna	Resistant	abaumannii_2	2	2	2	2	2	2	2	2	117E>K
470.746.fna	Resistant	abaumannii_2	2	2	2	2	2	2	2	2	117E>K
470.7473.fna	Resistant	abaumannii_2	2	2	2	2	2	2	2	2	117E>K
470.7474.fna	Resistant	abaumannii_2	2	2	2	2	2	2	2	2	117E>K
470.7475.fna	Resistant	abaumannii_2	2	2	2	2	2	2	2	2	117E>K
470.7476.fna	Resistant	abaumannii_2	2	2	2	2	2	2	2	2	117E>K
470.7479.fna	Resistant	abaumannii_2	2	2	2	2	2	2	2	2	117E>K
470.747.fna	Resistant	abaumannii_2	2	2	2	2	2	2	2	2	117E>K
470.7480.fna	Resistant	abaumannii_2	2	2	2	2	2	2	2	2	117E>K
470.7482.fna	Resistant	abaumannii_2	2	2	2	2	2	2	2	2	117E>K
470.7485.fna	Resistant	abaumannii_2	2	2	2	2	2	2	2	2	117E>K
470.748.fna	Resistant	abaumannii_2	2	2	2	2	2	2	2	2	117E>K
470.7494.fna	Resistant	abaumannii_2	2	2	2	2	2	2	2	2	117E>K
470.749.fna	Resistant	abaumannii_2	2	2	2	2	2	2	2	2	117E>K
470.7503.fna	Resistant	abaumannii_2	2	2	2	2	2	2	2	2	117E>K
470.7504.fna	Resistant	abaumannii_2	2	2	2	2	2	2	2	2	117E>K
470.7505.fna	Resistant	abaumannii_2	2	2	2	2	2	2	2	2	117E>K
470.7507.fna	Resistant	abaumannii_2	2	2	2	2	2	2	2	2	117E>K
470.750.fna	Resistant	abaumannii_2	2	2	2	2	2	2	2	2	117E>K
470.7511.fna	Resistant	abaumannii_2	2	2	2	2	2	2	2	2	117E>K
470.7514.fna	Resistant	abaumannii_2	2	2	2	2	2	2	2	2	117E>K
470.751.fna	Resistant	abaumannii_2	2	2	2	2	2	2	2	2	117E>K
470.7521.fna	Resistant	abaumannii_2	2	2	2	2	2	2	2	2	117E>K
470.7529.fna	Resistant	abaumannii_2	2	2	2	2	2	2	2	2	117E>K
470.752.fna	Resistant	abaumannii_2	2	2	2	2	2	2	2	2	117E>K
470.7531.fna	Resistant	abaumannii_2	2	2	2	2	2	2	2	2	117E>K
470.7532.fna	Resistant	abaumannii_2	2	2	2	2	2	2	2	2	117E>K
470.753.fna	Resistant	abaumannii_2	2	2	2	2	2	2	2	2	117E>K
470.7541.fna	Resistant	abaumannii_2	2	2	2	2	2	2	2	2	117E>K
470.7543.fna	Resistant	abaumannii_2	2	2	2	2	2	2	2	2	117E>K
470.7544.fna	Resistant	abaumannii_2	2	2	2	2	2	2	2	2	117E>K
470.7548.fna	Resistant	abaumannii_2	2	2	2	2	2	2	2	2	117E>K
470.754.fna	Resistant	abaumannii_2	2	2	2	2	2	2	2	2	117E>K
470.7550.fna	Resistant	abaumannii_2	2	2	2	2	2	2	2	2	117E>K
470.755.fna	Resistant	abaumannii_2	2	2	2	2	2	2	2	2	117E>K
470.756.fna	Resistant	abaumannii_2	2	2	2	2	2	2	2	2	117E>K
470.7574.fna	Resistant	abaumannii_2	2	2	2	2	2	2	2	2	117E>K
470.7575.fna	Resistant	abaumannii_2	2	2	2	2	2	2	2	2	117E>K
470.7579.fna	Resistant	abaumannii_2	2	2	2	2	2	2	2	2	117E>K
470.757.fna	Resistant	abaumannii_2	2	2	2	2	2	2	2	2	117E>K
470.7586.fna	Resistant	abaumannii_2	2	2	2	2	2	2	2	2	117E>K
470.7588.fna	Resistant	abaumannii_2	2	2	2	2	2	2	2	2	117E>K
470.7589.fna	Resistant	abaumannii_2	2	2	2	2	2	2	2	2	117E>K
470.7591.fna	Resistant	abaumannii_2	2	2	2	2	2	2	2	2	117E>K
470.7596.fna	Resistant	abaumannii_2	2	2	2	2	2	2	2	2	117E>K
470.7599.fna	Resistant	abaumannii_2	2	2	2	2	2	2	2	2	117E>K
470.759.fna	Resistant	abaumannii_2	2	2	2	2	2	2	2	2	117E>K
470.7608.fna	Resistant	abaumannii_2	2	2	2	2	2	2	2	2	117E>K
470.760.fna	Resistant	abaumannii_2	2	2	2	2	2	2	2	2	117E>K
470.7610.fna	Resistant	abaumannii_2	2	2	2	2	2	2	2	2	117E>K
470.761.fna	Resistant	abaumannii_2	2	2	2	2	2	2	2	2	117E>K
470.7626.fna	Resistant	abaumannii_2	2	2	2	2	2	2	2	2	117E>K
470.7628.fna	Resistant	abaumannii_2	2	2	2	2	2	2	2	2	117E>K
470.762.fna	Resistant	abaumannii_2	2	2	2	2	2	2	2	2	117E>K
470.7631.fna	Resistant	abaumannii_2	2	2	2	2	2	2	2	2	117E>K
470.7637.fna	Resistant	abaumannii_2	2	2	2	2	2	2	2	2	117E>K
470.7639.fna	Resistant	abaumannii_2	2	2	2	2	2	2	2	2	117E>K
470.763.fna	Resistant	abaumannii_2	2	2	2	2	2	2	2	2	117E>K
470.7641.fna	Resistant	abaumannii_2	2	2	2	2	2	2	2	2	117E>K
470.7651.fna	Resistant	abaumannii_2	2	2	2	2	2	2	2	2	117E>K
470.7654.fna	Resistant	abaumannii_2	2	2	2	2	2	2	2	2	117E>K
470.7658.fna	Resistant	abaumannii_2	2	2	2	2	2	2	2	2	117E>K
470.7659.fna	Resistant	abaumannii_2	2	2	2	2	2	2	2	2	117E>K
470.765.fna	Resistant	abaumannii_2	2	2	2	2	2	2	2	2	117E>K
470.7667.fna	Resistant	abaumannii_2	2	2	2	2	2	2	2	2	117E>K
470.7670.fna	Resistant	abaumannii_2	2	2	2	2	2	2	2	2	117E>K
470.7677.fna	Resistant	abaumannii_2	2	2	2	2	2	2	2	2	117E>K
470.7678.fna	Resistant	abaumannii_2	2	2	2	2	2	2	2	2	117E>K
470.767.fna	Resistant	abaumannii_2	2	2	2	2	2	2	2	2	117E>K
470.7685.fna	Resistant	abaumannii_2	2	2	2	2	2	2	2	2	117E>K
470.7686.fna	Resistant	abaumannii_2	2	2	2	2	2	2	2	2	117E>K
470.7687.fna	Resistant	abaumannii_2	2	2	2	2	2	2	2	2	117E>K
470.768.fna	Resistant	abaumannii_2	2	2	2	2	2	2	2	2	117E>K
470.7693.fna	Resistant	abaumannii_2	2	2	2	2	2	2	2	2	117E>K
470.7694.fna	Resistant	abaumannii_2	2	2	2	2	2	2	2	2	117E>K
470.7695.fna	Resistant	abaumannii_2	2	2	2	2	2	2	2	2	117E>K
470.7696.fna	Resistant	abaumannii_2	2	2	2	2	2	2	2	2	117E>K
470.7697.fna	Resistant	abaumannii_2	2	2	2	2	2	2	2	2	117E>K
470.7708.fna	Resistant	abaumannii_2	2	2	2	2	2	2	2	2	117E>K
470.7713.fna	Resistant	abaumannii_2	2	2	2	2	2	2	2	2	117E>K
470.7723.fna	Resistant	abaumannii_2	2	2	2	2	2	2	2	2	117E>K
470.7724.fna	Resistant	abaumannii_2	2	2	2	2	2	2	2	2	117E>K
470.7727.fna	Resistant	abaumannii_2	2	2	2	2	2	2	2	2	117E>K
470.7730.fna	Resistant	abaumannii_2	2	2	2	2	2	2	2	2	117E>K
470.7731.fna	Resistant	abaumannii_2	2	2	2	2	2	2	2	2	117E>K
470.7733.fna	Resistant	abaumannii_2	2	2	2	2	2	2	2	2	117E>K
470.7734.fna	Resistant	abaumannii_2	2	2	2	2	2	2	2	2	117E>K
470.7737.fna	Resistant	abaumannii_2	2	2	2	2	2	2	2	2	117E>K
470.7739.fna	Resistant	abaumannii_2	2	2	2	2	2	2	2	2	117E>K
470.7748.fna	Resistant	abaumannii_2	2	2	2	2	2	2	2	2	117E>K
470.7753.fna	Resistant	abaumannii_2	2	2	2	2	2	2	2	2	117E>K
470.7755.fna	Resistant	abaumannii_2	2	2	2	2	2	2	2	2	117E>K
470.7760.fna	Resistant	abaumannii_2	2	2	2	2	2	2	2	2	117E>K
470.7763.fna	Resistant	abaumannii_2	2	2	2	2	2	2	2	2	117E>K
470.7765.fna	Resistant	abaumannii_2	2	2	2	2	2	2	2	2	117E>K
470.7766.fna	Resistant	abaumannii_2	2	2	2	2	2	2	2	2	117E>K
470.7768.fna	Resistant	abaumannii_2	2	2	2	2	2	2	2	2	117E>K
470.7773.fna	Resistant	abaumannii_2	2	2	2	2	2	2	2	2	117E>K
470.7776.fna	Resistant	abaumannii_2	2	2	2	2	2	2	2	2	117E>K
470.7780.fna	Resistant	abaumannii_2	2	2	2	2	2	2	2	2	117E>K
470.7783.fna	Resistant	abaumannii_2	2	2	2	2	2	2	2	2	117E>K
470.7788.fna	Resistant	abaumannii_2	2	2	2	2	2	2	2	2	117E>K
470.7801.fna	Resistant	abaumannii_2	2	2	2	2	2	2	2	2	117E>K
470.7802.fna	Resistant	abaumannii_2	2	2	2	2	2	2	2	2	117E>K
470.7803.fna	Resistant	abaumannii_2	2	2	2	2	2	2	2	2	117E>K
470.7804.fna	Resistant	abaumannii_2	2	2	2	2	2	2	2	2	117E>K
470.7814.fna	Resistant	abaumannii_2	2	2	2	2	2	2	2	2	117E>K
470.7821.fna	Resistant	abaumannii_2	2	2	2	2	2	2	2	2	117E>K
470.7825.fna	Resistant	abaumannii_2	2	2	2	2	2	2	2	2	117E>K
470.7835.fna	Resistant	abaumannii_2	2	2	2	2	2	2	2	2	117E>K
470.7838.fna	Resistant	abaumannii_2	2	2	2	2	2	2	2	2	117E>K
470.7841.fna	Resistant	abaumannii_2	2	2	2	2	2	2	2	2	117E>K
470.7842.fna	Resistant	abaumannii_2	2	2	2	2	2	2	2	2	117E>K
470.7851.fna	Resistant	abaumannii_2	2	2	2	2	2	2	2	2	117E>K
470.7861.fna	Resistant	abaumannii_2	2	2	2	2	2	2	2	2	117E>K
470.7864.fna	Resistant	abaumannii_2	2	2	2	2	2	2	2	2	117E>K
470.7868.fna	Resistant	abaumannii_2	2	2	2	2	2	2	2	2	117E>K
470.7874.fna	Resistant	abaumannii_2	2	2	2	2	2	2	2	2	117E>K
470.7877.fna	Resistant	abaumannii_2	2	2	2	2	2	2	2	2	117E>K
470.7878.fna	Resistant	abaumannii_2	2	2	2	2	2	2	2	2	117E>K
470.7879.fna	Resistant	abaumannii_2	2	2	2	2	2	2	2	2	117E>K
470.7882.fna	Resistant	abaumannii_2	2	2	2	2	2	2	2	2	117E>K
470.7888.fna	Resistant	abaumannii_2	2	2	2	2	2	2	2	2	117E>K
470.7889.fna	Resistant	abaumannii_2	2	2	2	2	2	2	2	2	117E>K
470.7890.fna	Resistant	abaumannii_2	2	2	2	2	2	2	2	2	117E>K
470.7894.fna	Resistant	abaumannii_2	2	2	2	2	2	2	2	2	117E>K
470.7895.fna	Resistant	abaumannii_2	2	2	2	2	2	2	2	2	117E>K
470.7898.fna	Resistant	abaumannii_2	2	2	2	2	2	2	2	2	117E>K
470.7906.fna	Resistant	abaumannii_2	2	2	2	2	2	2	2	2	117E>K
470.7907.fna	Resistant	abaumannii_2	2	2	2	2	2	2	2	2	117E>K
470.7909.fna	Resistant	abaumannii_2	2	2	2	2	2	2	2	2	117E>K
470.7910.fna	Resistant	abaumannii_2	2	2	2	2	2	2	2	2	117E>K
470.7912.fna	Resistant	abaumannii_2	2	2	2	2	2	2	2	2	117E>K
470.7913.fna	Resistant	abaumannii_2	2	2	2	2	2	2	2	2	117E>K
470.7914.fna	Resistant	abaumannii_2	2	2	2	2	2	2	2	2	117E>K
470.7915.fna	Resistant	abaumannii_2	2	2	2	2	2	2	2	2	117E>K
470.7917.fna	Resistant	abaumannii_2	2	2	2	2	2	2	2	2	117E>K
470.7919.fna	Resistant	abaumannii_2	2	2	2	2	2	2	2	2	117E>K
470.7923.fna	Resistant	abaumannii_2	2	2	2	2	2	2	2	2	117E>K
470.7924.fna	Resistant	abaumannii_2	2	2	2	2	2	2	2	2	117E>K
470.7925.fna	Resistant	abaumannii_2	2	2	2	2	2	2	2	2	117E>K
470.7927.fna	Resistant	abaumannii_2	2	2	2	2	2	2	2	2	117E>K
470.7932.fna	Resistant	abaumannii_2	2	2	2	2	2	2	2	2	117E>K
470.7938.fna	Resistant	abaumannii_2	2	2	2	2	2	2	2	2	117E>K
470.7940.fna	Resistant	abaumannii_2	2	2	2	2	2	2	2	2	117E>K
470.7941.fna	Resistant	abaumannii_2	2	2	2	2	2	2	2	2	117E>K
470.7943.fna	Resistant	abaumannii_2	2	2	2	2	2	2	2	2	117E>K
470.7944.fna	Resistant	abaumannii_2	2	2	2	2	2	2	2	2	117E>K
470.7950.fna	Resistant	abaumannii_2	2	2	2	2	2	2	2	2	117E>K
470.7952.fna	Resistant	abaumannii_2	2	2	2	2	2	2	2	2	117E>K
470.7958.fna	Resistant	abaumannii_2	2	2	2	2	2	2	2	2	117E>K
470.7959.fna	Resistant	abaumannii_2	2	2	2	2	2	2	2	2	117E>K
470.7960.fna	Resistant	abaumannii_2	2	2	2	2	2	2	2	2	117E>K
470.7964.fna	Resistant	abaumannii_2	2	2	2	2	2	2	2	2	117E>K
470.7966.fna	Resistant	abaumannii_2	2	2	2	2	2	2	2	2	117E>K
470.7968.fna	Resistant	abaumannii_2	2	2	2	2	2	2	2	2	117E>K
470.7969.fna	Resistant	abaumannii_2	2	2	2	2	2	2	2	2	117E>K
470.7971.fna	Resistant	abaumannii_2	2	2	2	2	2	2	2	2	117E>K
470.7972.fna	Resistant	abaumannii_2	2	2	2	2	2	2	2	2	117E>K
470.7973.fna	Resistant	abaumannii_2	2	2	2	2	2	2	2	2	117E>K
470.7974.fna	Resistant	abaumannii_2	2	2	2	2	2	2	2	2	117E>K
470.7977.fna	Resistant	abaumannii_2	2	2	2	2	2	2	2	2	117E>K
470.7983.fna	Resistant	abaumannii_2	2	2	2	2	2	2	2	2	117E>K
470.7985.fna	Resistant	abaumannii_2	2	2	2	2	2	2	2	2	117E>K
470.7990.fna	Resistant	abaumannii_2	2	2	2	2	2	2	2	2	117E>K
470.7993.fna	Resistant	abaumannii_2	2	2	2	2	2	2	2	2	117E>K
470.8000.fna	Resistant	abaumannii_2	2	2	2	2	2	2	2	2	117E>K
470.8001.fna	Resistant	abaumannii_2	2	2	2	2	2	2	2	2	117E>K
470.8002.fna	Resistant	abaumannii_2	2	2	2	2	2	2	2	2	117E>K
470.8005.fna	Resistant	abaumannii_2	2	2	2	2	2	2	2	2	117E>K
470.8006.fna	Resistant	abaumannii_2	2	2	2	2	2	2	2	2	117E>K
470.8010.fna	Resistant	abaumannii_2	2	2	2	2	2	2	2	2	117E>K
470.8011.fna	Resistant	abaumannii_2	2	2	2	2	2	2	2	2	117E>K
470.8014.fna	Resistant	abaumannii_2	2	2	2	2	2	2	2	2	117E>K
470.8016.fna	Resistant	abaumannii_2	2	2	2	2	2	2	2	2	117E>K
470.8019.fna	Resistant	abaumannii_2	2	2	2	2	2	2	2	2	117E>K
470.8021.fna	Resistant	abaumannii_2	2	2	2	2	2	2	2	2	117E>K
470.8023.fna	Resistant	abaumannii_2	2	2	2	2	2	2	2	2	117E>K
470.8030.fna	Resistant	abaumannii_2	2	2	2	2	2	2	2	2	117E>K
470.8032.fna	Resistant	abaumannii_2	2	2	2	2	2	2	2	2	117E>K
470.8033.fna	Resistant	abaumannii_2	2	2	2	2	2	2	2	2	117E>K
470.8034.fna	Resistant	abaumannii_2	2	2	2	2	2	2	2	2	117E>K
470.8036.fna	Resistant	abaumannii_2	2	2	2	2	2	2	2	2	117E>K
470.8038.fna	Resistant	abaumannii_2	2	2	2	2	2	2	2	2	117E>K
470.8039.fna	Resistant	abaumannii_2	2	2	2	2	2	2	2	2	117E>K
470.8042.fna	Resistant	abaumannii_2	2	2	2	2	2	2	2	2	117E>K
470.8046.fna	Resistant	abaumannii_2	2	2	2	2	2	2	2	2	117E>K
470.8052.fna	Resistant	abaumannii_2	2	2	2	2	2	2	2	2	117E>K
470.8060.fna	Resistant	abaumannii_2	2	2	2	2	2	2	2	2	117E>K
470.8061.fna	Resistant	abaumannii_2	2	2	2	2	2	2	2	2	117E>K
470.8062.fna	Resistant	abaumannii_2	2	2	2	2	2	2	2	2	117E>K
470.8066.fna	Resistant	abaumannii_2	2	2	2	2	2	2	2	2	117E>K
470.8069.fna	Resistant	abaumannii_2	2	2	2	2	2	2	2	2	117E>K
470.8070.fna	Resistant	abaumannii_2	2	2	2	2	2	2	2	2	117E>K
470.8077.fna	Resistant	abaumannii_2	2	2	2	2	2	2	2	2	117E>K
470.8078.fna	Resistant	abaumannii_2	2	2	2	2	2	2	2	2	117E>K
470.8079.fna	Resistant	abaumannii_2	2	2	2	2	2	2	2	2	117E>K
470.8081.fna	Resistant	abaumannii_2	2	2	2	2	2	2	2	2	117E>K
470.8085.fna	Resistant	abaumannii_2	2	2	2	2	2	2	2	2	117E>K
470.8093.fna	Resistant	abaumannii_2	2	2	2	2	2	2	2	2	117E>K
470.8095.fna	Resistant	abaumannii_2	2	2	2	2	2	2	2	2	117E>K
470.8104.fna	Resistant	abaumannii_2	2	2	2	2	2	2	2	2	117E>K
470.8108.fna	Resistant	abaumannii_2	2	2	2	2	2	2	2	2	117E>K
470.8112.fna	Resistant	abaumannii_2	2	2	2	2	2	2	2	2	117E>K
470.8113.fna	Resistant	abaumannii_2	2	2	2	2	2	2	2	2	117E>K
470.8114.fna	Resistant	abaumannii_2	2	2	2	2	2	2	2	2	117E>K
470.8117.fna	Resistant	abaumannii_2	2	2	2	2	2	2	2	2	117E>K
470.8118.fna	Resistant	abaumannii_2	2	2	2	2	2	2	2	2	117E>K
470.8120.fna	Resistant	abaumannii_2	2	2	2	2	2	2	2	2	117E>K
470.8121.fna	Resistant	abaumannii_2	2	2	2	2	2	2	2	2	117E>K
470.8122.fna	Resistant	abaumannii_2	2	2	2	2	2	2	2	2	117E>K
470.8123.fna	Resistant	abaumannii_2	2	2	2	2	2	2	2	2	117E>K
470.8124.fna	Resistant	abaumannii_2	2	2	2	2	2	2	2	2	117E>K
470.8125.fna	Resistant	abaumannii_2	2	2	2	2	2	2	2	2	117E>K
470.8126.fna	Resistant	abaumannii_2	2	2	2	2	2	2	2	2	117E>K
470.8127.fna	Resistant	abaumannii_2	2	2	2	2	2	2	2	2	117E>K
470.8389.fna	Resistant	abaumannii_2	2	2	2	2	2	2	2	2	117E>K
470.8391.fna	Resistant	abaumannii_2	2	2	2	2	2	2	2	2	117E>K
470.8394.fna	Resistant	abaumannii_2	2	2	2	2	2	2	2	2	117E>K
470.8399.fna	Resistant	abaumannii_2	2	2	2	2	2	2	2	2	117E>K
470.9031.fna	Resistant	abaumannii_2	2	2	2	2	2	2	2	2	117E>K
470.9034.fna	Resistant	abaumannii_2	2	2	2	2	2	2	2	2	117E>K
470.9039.fna	Resistant	abaumannii_2	2	2	2	2	2	2	2	2	117E>K
470.9042.fna	Resistant	abaumannii_2	2	2	2	2	2	2	2	2	117E>K
470.9046.fna	Resistant	abaumannii_2	2	2	2	2	2	2	2	2	117E>K
470.9058.fna	Resistant	abaumannii_2	2	2	2	2	2	2	2	2	117E>K
470.9060.fna	Resistant	abaumannii_2	2	2	2	2	2	2	2	2	117E>K
470.9073.fna	Resistant	abaumannii_2	2	2	2	2	2	2	2	2	117E>K
470.9085.fna	Resistant	abaumannii_2	2	2	2	2	2	2	2	2	117E>K
470.9086.fna	Resistant	abaumannii_2	2	2	2	2	2	2	2	2	117E>K
470.9088.fna	Resistant	abaumannii_2	2	2	2	2	2	2	2	2	117E>K
470.9094.fna	Resistant	abaumannii_2	2	2	2	2	2	2	2	2	117E>K
470.9839.fna	Resistant	abaumannii_2	2	2	2	2	2	2	2	2	117E>K
470.9848.fna	Resistant	abaumannii_2	2	2	2	2	2	2	2	2	117E>K
470.9852.fna	Resistant	abaumannii_2	2	2	2	2	2	2	2	2	117E>K
470.9855.fna	Resistant	abaumannii_2	2	2	2	2	2	2	2	2	117E>K
470.9856.fna	Resistant	abaumannii_2	2	2	2	2	2	2	2	2	117E>K
470.9857.fna	Resistant	abaumannii_2	2	2	2	2	2	2	2	2	117E>K
470.9873.fna	Resistant	abaumannii_2	2	2	2	2	2	2	2	2	117E>K
470.9874.fna	Resistant	abaumannii_2	2	2	2	2	2	2	2	2	117E>K
470.9904.fna	Resistant	abaumannii_2	2	2	2	2	2	2	2	2	117E>K
470.9940.fna	Resistant	abaumannii_2	2	2	2	2	2	2	2	2	117E>K
470.9944.fna	Resistant	abaumannii_2	2	2	2	2	2	2	2	2	117E>K
470.9945.fna	Resistant	abaumannii_2	2	2	2	2	2	2	2	2	117E>K
470.9948.fna	Resistant	abaumannii_2	2	2	2	2	2	2	2	2	117E>K
470.9968.fna	Resistant	abaumannii_2	2	2	2	2	2	2	2	2	117E>K
470.9970.fna	Resistant	abaumannii_2	2	2	2	2	2	2	2	2	117E>K
470.9975.fna	Resistant	abaumannii_2	2	2	2	2	2	2	2	2	117E>K
470.9977.fna	Resistant	abaumannii_2	2	2	2	2	2	2	2	2	117E>K
470.9983.fna	Resistant	abaumannii_2	2	2	2	2	2	2	2	2	117E>K
903894.3.fna	Resistant	abaumannii_2	2	2	2	2	2	2	2	2	117E>K
903896.3.fna	Resistant	abaumannii_2	2	2	2	2	2	2	2	2	117E>K
903903.3.fna	Resistant	abaumannii_2	2	2	2	2	2	2	2	2	117E>K
903920.3.fna	Resistant	abaumannii_2	2	2	2	2	2	2	2	2	117E>K
903936.3.fna	Resistant	abaumannii_2	2	2	2	2	2	2	2	2	117E>K
470.9062.fna	Resistant	abaumannii_2	111	3	3	2	2	4	8	12	117E>K
470.5304.fna	Resistant	abaumannii_2	158	41	42	13	1	5	4	14	117E>K
470.5306.fna	Resistant	abaumannii_2	158	41	42	13	1	5	4	14	117E>K
470.8400.fna	Resistant	abaumannii_2	158	41	42	13	1	5	4	14	117E>K
470.6172.fna	Resistant	abaumannii_2	187	2	2	2	2	2	2	43	117E>K
470.6189.fna	Resistant	abaumannii_2	187	2	2	2	2	2	2	43	117E>K
470.10074.fna	Resistant	abaumannii_2	195	2	2	2	2	2	1	2	117E>K
470.10075.fna	Resistant	abaumannii_2	195	2	2	2	2	2	1	2	117E>K
470.7582.fna	Resistant	abaumannii_2	195	2	2	2	2	2	1	2	117E>K
470.7585.fna	Resistant	abaumannii_2	195	2	2	2	2	2	1	2	117E>K
470.9032.fna	Resistant	abaumannii_2	195	2	2	2	2	2	1	2	117E>K
470.2425.fna	Resistant	abaumannii_2	215	27	2	7	2	2	1	2	117E>K
470.9056.fna	Resistant	abaumannii_2	215	27	2	7	2	2	1	2	117E>K
470.10508.fna	Resistant	abaumannii_2	414	2	2	2	2	2	37	2	117E>K
470.7701.fna	Resistant	abaumannii_2	414	2	2	2	2	2	37	2	117E>K
470.10110.fna	Resistant	abaumannii_2	415	2	2	2	2	68	2	2	117E>K
470.10517.fna	Resistant	abaumannii_2	415	2	2	2	2	68	2	2	117E>K
470.7901.fna	Resistant	abaumannii_2	415	2	2	2	2	68	2	2	117E>K
470.8015.fna	Resistant	abaumannii_2	415	2	2	2	2	68	2	2	117E>K
470.8075.fna	Resistant	abaumannii_2	415	2	2	2	2	68	2	2	117E>K
470.9035.fna	Resistant	abaumannii_2	415	2	2	2	2	68	2	2	117E>K
1398988.3.fna	Resistant	abaumannii_2	524	2	97	2	2	2	2	2	117E>K
470.2268.fna	Resistant	abaumannii_2	632	2	2	2	2	2	2	96	117E>K
470.2292.fna	Resistant	abaumannii_2	632	2	2	2	2	2	2	96	117E>K
470.9101.fna	Resistant	abaumannii_2	632	2	2	2	2	2	2	96	117E>K
470.2428.fna	Resistant	abaumannii_2	636	2	1	2	2	2	1	1	117E>K
470.2437.fna	Resistant	abaumannii_2	636	2	1	2	2	2	1	1	117E>K
470.9047.fna	Resistant	abaumannii_2	636	2	1	2	2	2	1	1	117E>K
470.9080.fna	Resistant	abaumannii_2	1108	2	156	2	2	2	2	2	117E>K
470.8401.fna	Resistant	abaumannii_2	1154	2	2	2	2	2	2	148	117E>K
470.2156.fna	Resistant	abaumannii_2	2	2	2	2	2	2	2	2	117E>K,177S>*"
1409927.3.fna	Resistant	abaumannii_2	1	1	1	1	1	5	1	1	12A>T
470.10076.fna	Resistant	abaumannii_2	1	1	1	1	1	5	1	1	12A>T
470.10077.fna	Resistant	abaumannii_2	1	1	1	1	1	5	1	1	12A>T
470.10079.fna	Resistant	abaumannii_2	1	1	1	1	1	5	1	1	12A>T
470.10080.fna	Resistant	abaumannii_2	1	1	1	1	1	5	1	1	12A>T
470.10081.fna	Resistant	abaumannii_2	1	1	1	1	1	5	1	1	12A>T
470.10083.fna	Resistant	abaumannii_2	1	1	1	1	1	5	1	1	12A>T
470.10087.fna	Resistant	abaumannii_2	1	1	1	1	1	5	1	1	12A>T
470.10088.fna	Resistant	abaumannii_2	1	1	1	1	1	5	1	1	12A>T
470.10100.fna	Resistant	abaumannii_2	1	1	1	1	1	5	1	1	12A>T
470.2847.fna	Resistant	abaumannii_2	1	1	1	1	1	5	1	1	12A>T
470.7413.fna	Resistant	abaumannii_2	1	1	1	1	1	5	1	1	12A>T
470.7536.fna	Resistant	abaumannii_2	1	1	1	1	1	5	1	1	12A>T
470.7551.fna	Resistant	abaumannii_2	1	1	1	1	1	5	1	1	12A>T
470.7555.fna	Resistant	abaumannii_2	1	1	1	1	1	5	1	1	12A>T
470.7603.fna	Resistant	abaumannii_2	1	1	1	1	1	5	1	1	12A>T
470.7680.fna	Resistant	abaumannii_2	1	1	1	1	1	5	1	1	12A>T
470.7688.fna	Resistant	abaumannii_2	1	1	1	1	1	5	1	1	12A>T
470.7689.fna	Resistant	abaumannii_2	1	1	1	1	1	5	1	1	12A>T
470.7690.fna	Resistant	abaumannii_2	1	1	1	1	1	5	1	1	12A>T
470.7691.fna	Resistant	abaumannii_2	1	1	1	1	1	5	1	1	12A>T
470.7832.fna	Resistant	abaumannii_2	1	1	1	1	1	5	1	1	12A>T
470.7869.fna	Resistant	abaumannii_2	1	1	1	1	1	5	1	1	12A>T
470.7883.fna	Resistant	abaumannii_2	1	1	1	1	1	5	1	1	12A>T
470.7982.fna	Resistant	abaumannii_2	1	1	1	1	1	5	1	1	12A>T
470.8008.fna	Resistant	abaumannii_2	1	1	1	1	1	5	1	1	12A>T
470.8017.fna	Resistant	abaumannii_2	1	1	1	1	1	5	1	1	12A>T
470.8047.fna	Resistant	abaumannii_2	1	1	1	1	1	5	1	1	12A>T
470.8065.fna	Resistant	abaumannii_2	1	1	1	1	1	5	1	1	12A>T
470.8107.fna	Resistant	abaumannii_2	1	1	1	1	1	5	1	1	12A>T
470.9106.fna	Resistant	abaumannii_2	1	1	1	1	1	5	1	1	12A>T
470.9881.fna	Resistant	abaumannii_2	1	1	1	1	1	5	1	1	12A>T
470.9891.fna	Resistant	abaumannii_2	1	1	1	1	1	5	1	1	12A>T
470.9902.fna	Resistant	abaumannii_2	1	1	1	1	1	5	1	1	12A>T
470.9916.fna	Resistant	abaumannii_2	1	1	1	1	1	5	1	1	12A>T
470.9936.fna	Resistant	abaumannii_2	1	1	1	1	1	5	1	1	12A>T
470.9971.fna	Resistant	abaumannii_2	1	1	1	1	1	5	1	1	12A>T
470.9972.fna	Resistant	abaumannii_2	1	1	1	1	1	5	1	1	12A>T
470.9973.fna	Resistant	abaumannii_2	1	1	1	1	1	5	1	1	12A>T
470.9988.fna	Resistant	abaumannii_2	1	1	1	1	1	5	1	1	12A>T
480119.5.fna	Resistant	abaumannii_2	1	1	1	1	1	5	1	1	12A>T
903895.3.fna	Resistant	abaumannii_2	1	1	1	1	1	5	1	1	12A>T
470.2434.fna	Resistant	abaumannii_2	2	2	2	2	2	2	2	2	17G>K
470.8116.fna	Resistant	abaumannii_2	1906	3	3	2	1	59	4	63	22E>K,28S>T,114V>I,133V>I,147D>N"
470.9081.fna	Resistant	abaumannii_2	2	2	2	2	2	2	2	2	26Q>H,117E>K"
903922.3.fna	Resistant	abaumannii_2	2	2	2	2	2	2	2	2	26Q>H,117E>K"
470.9121.fna	Resistant	abaumannii_2	103	7	3	2	1	7	1	4	287T>I
470.4786.fna	Resistant	abaumannii_2	79	26	2	2	2	29	4	5	3V>A
1398951.3.fna	Resistant	abaumannii_2	79	26	2	2	2	29	4	5	3V>A
1398960.3.fna	Resistant	abaumannii_2	79	26	2	2	2	29	4	5	3V>A
1398962.3.fna	Resistant	abaumannii_2	79	26	2	2	2	29	4	5	3V>A
1398966.3.fna	Resistant	abaumannii_2	79	26	2	2	2	29	4	5	3V>A
1398978.3.fna	Resistant	abaumannii_2	79	26	2	2	2	29	4	5	3V>A
1398980.3.fna	Resistant	abaumannii_2	79	26	2	2	2	29	4	5	3V>A
1398983.3.fna	Resistant	abaumannii_2	79	26	2	2	2	29	4	5	3V>A
470.2843.fna	Resistant	abaumannii_2	79	26	2	2	2	29	4	5	3V>A
470.3765.fna	Resistant	abaumannii_2	79	26	2	2	2	29	4	5	3V>A
470.3769.fna	Resistant	abaumannii_2	79	26	2	2	2	29	4	5	3V>A
470.4702.fna	Resistant	abaumannii_2	79	26	2	2	2	29	4	5	3V>A
470.662.fna	Resistant	abaumannii_2	79	26	2	2	2	29	4	5	3V>A
470.664.fna	Resistant	abaumannii_2	79	26	2	2	2	29	4	5	3V>A
470.7377.fna	Resistant	abaumannii_2	79	26	2	2	2	29	4	5	3V>A
470.7384.fna	Resistant	abaumannii_2	79	26	2	2	2	29	4	5	3V>A
470.7385.fna	Resistant	abaumannii_2	79	26	2	2	2	29	4	5	3V>A
470.7394.fna	Resistant	abaumannii_2	79	26	2	2	2	29	4	5	3V>A
470.7405.fna	Resistant	abaumannii_2	79	26	2	2	2	29	4	5	3V>A
470.7406.fna	Resistant	abaumannii_2	79	26	2	2	2	29	4	5	3V>A
470.9084.fna	Resistant	abaumannii_2	79	26	2	2	2	29	4	5	3V>A
470.9110.fna	Resistant	abaumannii_2	79	26	2	2	2	29	4	5	3V>A
470.7506.fna	Resistant	abaumannii_2	136	3	2	19	25	5	2	5	3V>A,9D>Y,321V>I"
470.9083.fna	Resistant	abaumannii_2	136	3	2	19	25	5	2	5	3V>A,9D>Y,321V>I"
470.9118.fna	Resistant	abaumannii_2	136	3	2	19	25	5	2	5	3V>A,9D>Y,321V>I"
470.9946.fna	Resistant	abaumannii_2	136	3	2	19	25	5	2	5	3V>A,9D>Y,321V>I"
470.10163.fna	Resistant	abaumannii_2	10	1	3	2	1	4	4	4	4Q>K
470.10187.fna	Resistant	abaumannii_2	10	1	3	2	1	4	4	4	4Q>K
470.10221.fna	Resistant	abaumannii_2	10	1	3	2	1	4	4	4	4Q>K
470.10464.fna	Resistant	abaumannii_2	10	1	3	2	1	4	4	4	4Q>K
470.1359.fna	Resistant	abaumannii_2	10	1	3	2	1	4	4	4	4Q>K
470.1548.fna	Resistant	abaumannii_2	10	1	3	2	1	4	4	4	4Q>K
470.1549.fna	Resistant	abaumannii_2	10	1	3	2	1	4	4	4	4Q>K
470.1550.fna	Resistant	abaumannii_2	10	1	3	2	1	4	4	4	4Q>K
470.1551.fna	Resistant	abaumannii_2	10	1	3	2	1	4	4	4	4Q>K
470.1552.fna	Resistant	abaumannii_2	10	1	3	2	1	4	4	4	4Q>K
470.1553.fna	Resistant	abaumannii_2	10	1	3	2	1	4	4	4	4Q>K
470.1554.fna	Resistant	abaumannii_2	10	1	3	2	1	4	4	4	4Q>K
470.1556.fna	Resistant	abaumannii_2	10	1	3	2	1	4	4	4	4Q>K
470.1557.fna	Resistant	abaumannii_2	10	1	3	2	1	4	4	4	4Q>K
470.603.fna	Resistant	abaumannii_2	10	1	3	2	1	4	4	4	4Q>K
470.639.fna	Resistant	abaumannii_2	10	1	3	2	1	4	4	4	4Q>K
470.7545.fna	Resistant	abaumannii_2	10	1	3	2	1	4	4	4	4Q>K
470.7554.fna	Resistant	abaumannii_2	10	1	3	2	1	4	4	4	4Q>K
470.7673.fna	Resistant	abaumannii_2	10	1	3	2	1	4	4	4	4Q>K
470.8053.fna	Resistant	abaumannii_2	10	1	3	2	1	4	4	4	4Q>K
470.9089.fna	Resistant	abaumannii_2	10	1	3	2	1	4	4	4	4Q>K
470.9116.fna	Resistant	abaumannii_2	10	1	3	2	1	4	4	4	4Q>K
470.9837.fna	Resistant	abaumannii_2	10	1	3	2	1	4	4	4	4Q>K
470.9838.fna	Resistant	abaumannii_2	10	1	3	2	1	4	4	4	4Q>K
903902.3.fna	Resistant	abaumannii_2	10	1	3	2	1	4	4	4	4Q>K
470.2431.fna	Resistant	abaumannii_2	23	1	3	10	1	4	4	4	4Q>K
470.1307.fna	Resistant	abaumannii_2	23	1	3	10	1	4	4	4	4Q>K
470.589.fna	Resistant	abaumannii_2	23	1	3	10	1	4	4	4	4Q>K
470.8397.fna	Resistant	abaumannii_2	23	1	3	10	1	4	4	4	4Q>K
470.9027.fna	Resistant	abaumannii_2	23	1	3	10	1	4	4	4	4Q>K
470.9113.fna	Resistant	abaumannii_2	267	12	37	2	2	3	2	14	4Q>K
470.7931.fna	Resistant	abaumannii_2	150	39	2	2	2	4	27	4	57R>C
470.10337.fna	Resistant	abaumannii_2	49	3	3	6	2	3	1	5	63V>I
470.7858.fna	Resistant	abaumannii_2	49	3	3	6	2	3	1	5	63V>I
1398972.3.fna	Resistant	abaumannii_2	78	25	3	6	2	28	1	29	63V>I
470.10036.fna	Resistant	abaumannii_2	78	25	3	6	2	28	1	29	63V>I
470.7534.fna	Resistant	abaumannii_2	78	25	3	6	2	28	1	29	63V>I
470.758.fna	Resistant	abaumannii_2	78	25	3	6	2	28	1	29	63V>I
470.10476.fna	Resistant	abaumannii_2	164	40	3	7	2	40	4	4	63V>I
470.7461.fna	Resistant	abaumannii_2	164	40	3	7	2	40	4	4	63V>I
470.4704.fna	Resistant	abaumannii_2	229	3	3	51	2	28	1	3	63V>I
470.7432.fna	Resistant	abaumannii_2	229	3	3	51	2	28	1	3	63V>I
470.9087.fna	Resistant	abaumannii_2	229	3	3	51	2	28	1	3	63V>I
470.10234.fna	Resistant	abaumannii_2	961	1	3	101	2	4	4	4	63V>I
470.8018.fna	Resistant	abaumannii_2	961	1	3	101	2	4	4	4	63V>I
470.9103.fna	Resistant	abaumannii_2	1126	3	3	2	79	3	88	4	63V>I
470.595.fna	Resistant	abaumannii_2	1554	3	3	2	79	3	4	4	63V>I
470.2143.fna	Resistant	abaumannii_2	25	3	3	2	4	7	2	4	63V>I,141S>*,166G>S"
470.2165.fna	Resistant	abaumannii_2	25	3	3	2	4	7	2	4	63V>I,166G>S,269I>S,280L>P"
470.10061.fna	Resistant	abaumannii_2	25	3	3	2	4	7	2	4	63V>I,166G>S"
470.10062.fna	Resistant	abaumannii_2	25	3	3	2	4	7	2	4	63V>I,166G>S"
470.10067.fna	Resistant	abaumannii_2	25	3	3	2	4	7	2	4	63V>I,166G>S"
470.10082.fna	Resistant	abaumannii_2	25	3	3	2	4	7	2	4	63V>I,166G>S"
470.10084.fna	Resistant	abaumannii_2	25	3	3	2	4	7	2	4	63V>I,166G>S"
470.10085.fna	Resistant	abaumannii_2	25	3	3	2	4	7	2	4	63V>I,166G>S"
470.10086.fna	Resistant	abaumannii_2	25	3	3	2	4	7	2	4	63V>I,166G>S"
470.10089.fna	Resistant	abaumannii_2	25	3	3	2	4	7	2	4	63V>I,166G>S"
470.10090.fna	Resistant	abaumannii_2	25	3	3	2	4	7	2	4	63V>I,166G>S"
470.10091.fna	Resistant	abaumannii_2	25	3	3	2	4	7	2	4	63V>I,166G>S"
470.10092.fna	Resistant	abaumannii_2	25	3	3	2	4	7	2	4	63V>I,166G>S"
470.10093.fna	Resistant	abaumannii_2	25	3	3	2	4	7	2	4	63V>I,166G>S"
470.10094.fna	Resistant	abaumannii_2	25	3	3	2	4	7	2	4	63V>I,166G>S"
470.10095.fna	Resistant	abaumannii_2	25	3	3	2	4	7	2	4	63V>I,166G>S"
470.10099.fna	Resistant	abaumannii_2	25	3	3	2	4	7	2	4	63V>I,166G>S"
470.10101.fna	Resistant	abaumannii_2	25	3	3	2	4	7	2	4	63V>I,166G>S"
470.10122.fna	Resistant	abaumannii_2	25	3	3	2	4	7	2	4	63V>I,166G>S"
470.10204.fna	Resistant	abaumannii_2	25	3	3	2	4	7	2	4	63V>I,166G>S"
470.10227.fna	Resistant	abaumannii_2	25	3	3	2	4	7	2	4	63V>I,166G>S"
470.10235.fna	Resistant	abaumannii_2	25	3	3	2	4	7	2	4	63V>I,166G>S"
470.10251.fna	Resistant	abaumannii_2	25	3	3	2	4	7	2	4	63V>I,166G>S"
470.10263.fna	Resistant	abaumannii_2	25	3	3	2	4	7	2	4	63V>I,166G>S"
470.10291.fna	Resistant	abaumannii_2	25	3	3	2	4	7	2	4	63V>I,166G>S"
470.10323.fna	Resistant	abaumannii_2	25	3	3	2	4	7	2	4	63V>I,166G>S"
470.10353.fna	Resistant	abaumannii_2	25	3	3	2	4	7	2	4	63V>I,166G>S"
470.10359.fna	Resistant	abaumannii_2	25	3	3	2	4	7	2	4	63V>I,166G>S"
470.10399.fna	Resistant	abaumannii_2	25	3	3	2	4	7	2	4	63V>I,166G>S"
470.2142.fna	Resistant	abaumannii_2	25	3	3	2	4	7	2	4	63V>I,166G>S"
470.2160.fna	Resistant	abaumannii_2	25	3	3	2	4	7	2	4	63V>I,166G>S"
470.2161.fna	Resistant	abaumannii_2	25	3	3	2	4	7	2	4	63V>I,166G>S"
470.2162.fna	Resistant	abaumannii_2	25	3	3	2	4	7	2	4	63V>I,166G>S"
470.2436.fna	Resistant	abaumannii_2	25	3	3	2	4	7	2	4	63V>I,166G>S"
470.4748.fna	Resistant	abaumannii_2	25	3	3	2	4	7	2	4	63V>I,166G>S"
470.7424.fna	Resistant	abaumannii_2	25	3	3	2	4	7	2	4	63V>I,166G>S"
470.7436.fna	Resistant	abaumannii_2	25	3	3	2	4	7	2	4	63V>I,166G>S"
470.7437.fna	Resistant	abaumannii_2	25	3	3	2	4	7	2	4	63V>I,166G>S"
470.7441.fna	Resistant	abaumannii_2	25	3	3	2	4	7	2	4	63V>I,166G>S"
470.7443.fna	Resistant	abaumannii_2	25	3	3	2	4	7	2	4	63V>I,166G>S"
470.7679.fna	Resistant	abaumannii_2	25	3	3	2	4	7	2	4	63V>I,166G>S"
470.7749.fna	Resistant	abaumannii_2	25	3	3	2	4	7	2	4	63V>I,166G>S"
470.7816.fna	Resistant	abaumannii_2	25	3	3	2	4	7	2	4	63V>I,166G>S"
470.7819.fna	Resistant	abaumannii_2	25	3	3	2	4	7	2	4	63V>I,166G>S"
470.7820.fna	Resistant	abaumannii_2	25	3	3	2	4	7	2	4	63V>I,166G>S"
470.7849.fna	Resistant	abaumannii_2	25	3	3	2	4	7	2	4	63V>I,166G>S"
470.7853.fna	Resistant	abaumannii_2	25	3	3	2	4	7	2	4	63V>I,166G>S"
470.7862.fna	Resistant	abaumannii_2	25	3	3	2	4	7	2	4	63V>I,166G>S"
470.7891.fna	Resistant	abaumannii_2	25	3	3	2	4	7	2	4	63V>I,166G>S"
470.7899.fna	Resistant	abaumannii_2	25	3	3	2	4	7	2	4	63V>I,166G>S"
470.7900.fna	Resistant	abaumannii_2	25	3	3	2	4	7	2	4	63V>I,166G>S"
470.7918.fna	Resistant	abaumannii_2	25	3	3	2	4	7	2	4	63V>I,166G>S"
470.7921.fna	Resistant	abaumannii_2	25	3	3	2	4	7	2	4	63V>I,166G>S"
470.7933.fna	Resistant	abaumannii_2	25	3	3	2	4	7	2	4	63V>I,166G>S"
470.7936.fna	Resistant	abaumannii_2	25	3	3	2	4	7	2	4	63V>I,166G>S"
470.7954.fna	Resistant	abaumannii_2	25	3	3	2	4	7	2	4	63V>I,166G>S"
470.7957.fna	Resistant	abaumannii_2	25	3	3	2	4	7	2	4	63V>I,166G>S"
470.7961.fna	Resistant	abaumannii_2	25	3	3	2	4	7	2	4	63V>I,166G>S"
470.7962.fna	Resistant	abaumannii_2	25	3	3	2	4	7	2	4	63V>I,166G>S"
470.7965.fna	Resistant	abaumannii_2	25	3	3	2	4	7	2	4	63V>I,166G>S"
470.7970.fna	Resistant	abaumannii_2	25	3	3	2	4	7	2	4	63V>I,166G>S"
470.7984.fna	Resistant	abaumannii_2	25	3	3	2	4	7	2	4	63V>I,166G>S"
470.7991.fna	Resistant	abaumannii_2	25	3	3	2	4	7	2	4	63V>I,166G>S"
470.8007.fna	Resistant	abaumannii_2	25	3	3	2	4	7	2	4	63V>I,166G>S"
470.8031.fna	Resistant	abaumannii_2	25	3	3	2	4	7	2	4	63V>I,166G>S"
470.8037.fna	Resistant	abaumannii_2	25	3	3	2	4	7	2	4	63V>I,166G>S"
470.8043.fna	Resistant	abaumannii_2	25	3	3	2	4	7	2	4	63V>I,166G>S"
470.8056.fna	Resistant	abaumannii_2	25	3	3	2	4	7	2	4	63V>I,166G>S"
470.8071.fna	Resistant	abaumannii_2	25	3	3	2	4	7	2	4	63V>I,166G>S"
470.8076.fna	Resistant	abaumannii_2	25	3	3	2	4	7	2	4	63V>I,166G>S"
470.8101.fna	Resistant	abaumannii_2	25	3	3	2	4	7	2	4	63V>I,166G>S"
470.8396.fna	Resistant	abaumannii_2	25	3	3	2	4	7	2	4	63V>I,166G>S"
470.9040.fna	Resistant	abaumannii_2	25	3	3	2	4	7	2	4	63V>I,166G>S"
470.9068.fna	Resistant	abaumannii_2	25	3	3	2	4	7	2	4	63V>I,166G>S"
470.9872.fna	Resistant	abaumannii_2	25	3	3	2	4	7	2	4	63V>I,166G>S"
470.9876.fna	Resistant	abaumannii_2	25	3	3	2	4	7	2	4	63V>I,166G>S"
470.9894.fna	Resistant	abaumannii_2	25	3	3	2	4	7	2	4	63V>I,166G>S"
470.9896.fna	Resistant	abaumannii_2	25	3	3	2	4	7	2	4	63V>I,166G>S"
470.9897.fna	Resistant	abaumannii_2	25	3	3	2	4	7	2	4	63V>I,166G>S"
470.9898.fna	Resistant	abaumannii_2	25	3	3	2	4	7	2	4	63V>I,166G>S"
470.9899.fna	Resistant	abaumannii_2	25	3	3	2	4	7	2	4	63V>I,166G>S"
470.9906.fna	Resistant	abaumannii_2	25	3	3	2	4	7	2	4	63V>I,166G>S"
470.9908.fna	Resistant	abaumannii_2	25	3	3	2	4	7	2	4	63V>I,166G>S"
903893.3.fna	Resistant	abaumannii_2	25	3	3	2	4	7	2	4	63V>I,166G>S"
903897.3.fna	Resistant	abaumannii_2	25	3	3	2	4	7	2	4	63V>I,166G>S"
470.9109.fna	Resistant	abaumannii_2	1118	3	3	150	4	7	2	4	63V>I,166G>S"
470.7516.fna	Resistant	abaumannii_2	960	1	3	17	5	3	1	4	65A>T,100S>T"
470.9950.fna	Resistant	abaumannii_2	960	1	3	17	5	3	1	4	65A>T,100S>T"
1439317.3.fna	Resistant	abaumannii_2	530	20	26	90	14	26	16	47	6Y>F,47E>D,49H>Y,51D>E,55V>A,61Y>F,66A>T,70H>Y,98I>L,99S>T,101T>K,118T>A,138V>I,148N>D,166G>S,170R>G,175I>V,178S>N,183G>S,255K>T,308T>I,314N>S,315H>Q"
470.10175.fna	Resistant	abaumannii_2	625	56	3	55	2	9	1	14	70H>Y
470.10184.fna	Resistant	abaumannii_2	625	56	3	55	2	9	1	14	70H>Y
470.10233.fna	Resistant	abaumannii_2	625	56	3	55	2	9	1	14	70H>Y
470.10414.fna	Resistant	abaumannii_2	625	56	3	55	2	9	1	14	70H>Y
470.7601.fna	Resistant	abaumannii_2	625	56	3	55	2	9	1	14	70H>Y
470.7611.fna	Resistant	abaumannii_2	625	56	3	55	2	9	1	14	70H>Y
470.8003.fna	Resistant	abaumannii_2	625	56	3	55	2	9	1	14	70H>Y
470.8028.fna	Resistant	abaumannii_2	625	56	3	55	2	9	1	14	70H>Y
470.10015.fna	Resistant	abaumannii_2	3	3	3	2	2	3	1	3	73E>D
470.10020.fna	Resistant	abaumannii_2	3	3	3	2	2	3	1	3	73E>D
470.10021.fna	Resistant	abaumannii_2	3	3	3	2	2	3	1	3	73E>D
470.10022.fna	Resistant	abaumannii_2	3	3	3	2	2	3	1	3	73E>D
470.10024.fna	Resistant	abaumannii_2	3	3	3	2	2	3	1	3	73E>D
470.10038.fna	Resistant	abaumannii_2	3	3	3	2	2	3	1	3	73E>D
470.10041.fna	Resistant	abaumannii_2	3	3	3	2	2	3	1	3	73E>D
470.10042.fna	Resistant	abaumannii_2	3	3	3	2	2	3	1	3	73E>D
470.10044.fna	Resistant	abaumannii_2	3	3	3	2	2	3	1	3	73E>D
470.10045.fna	Resistant	abaumannii_2	3	3	3	2	2	3	1	3	73E>D
470.10047.fna	Resistant	abaumannii_2	3	3	3	2	2	3	1	3	73E>D
470.10050.fna	Resistant	abaumannii_2	3	3	3	2	2	3	1	3	73E>D
470.10051.fna	Resistant	abaumannii_2	3	3	3	2	2	3	1	3	73E>D
470.10063.fna	Resistant	abaumannii_2	3	3	3	2	2	3	1	3	73E>D
470.10069.fna	Resistant	abaumannii_2	3	3	3	2	2	3	1	3	73E>D
470.10102.fna	Resistant	abaumannii_2	3	3	3	2	2	3	1	3	73E>D
470.10105.fna	Resistant	abaumannii_2	3	3	3	2	2	3	1	3	73E>D
470.10106.fna	Resistant	abaumannii_2	3	3	3	2	2	3	1	3	73E>D
470.10108.fna	Resistant	abaumannii_2	3	3	3	2	2	3	1	3	73E>D
470.10113.fna	Resistant	abaumannii_2	3	3	3	2	2	3	1	3	73E>D
470.10120.fna	Resistant	abaumannii_2	3	3	3	2	2	3	1	3	73E>D
470.10123.fna	Resistant	abaumannii_2	3	3	3	2	2	3	1	3	73E>D
470.10127.fna	Resistant	abaumannii_2	3	3	3	2	2	3	1	3	73E>D
470.10131.fna	Resistant	abaumannii_2	3	3	3	2	2	3	1	3	73E>D
470.10134.fna	Resistant	abaumannii_2	3	3	3	2	2	3	1	3	73E>D
470.10139.fna	Resistant	abaumannii_2	3	3	3	2	2	3	1	3	73E>D
470.10141.fna	Resistant	abaumannii_2	3	3	3	2	2	3	1	3	73E>D
470.10145.fna	Resistant	abaumannii_2	3	3	3	2	2	3	1	3	73E>D
470.10146.fna	Resistant	abaumannii_2	3	3	3	2	2	3	1	3	73E>D
470.10148.fna	Resistant	abaumannii_2	3	3	3	2	2	3	1	3	73E>D
470.10149.fna	Resistant	abaumannii_2	3	3	3	2	2	3	1	3	73E>D
470.10150.fna	Resistant	abaumannii_2	3	3	3	2	2	3	1	3	73E>D
470.10152.fna	Resistant	abaumannii_2	3	3	3	2	2	3	1	3	73E>D
470.10154.fna	Resistant	abaumannii_2	3	3	3	2	2	3	1	3	73E>D
470.10156.fna	Resistant	abaumannii_2	3	3	3	2	2	3	1	3	73E>D
470.10161.fna	Resistant	abaumannii_2	3	3	3	2	2	3	1	3	73E>D
470.10168.fna	Resistant	abaumannii_2	3	3	3	2	2	3	1	3	73E>D
470.10172.fna	Resistant	abaumannii_2	3	3	3	2	2	3	1	3	73E>D
470.10180.fna	Resistant	abaumannii_2	3	3	3	2	2	3	1	3	73E>D
470.10181.fna	Resistant	abaumannii_2	3	3	3	2	2	3	1	3	73E>D
470.10182.fna	Resistant	abaumannii_2	3	3	3	2	2	3	1	3	73E>D
470.10188.fna	Resistant	abaumannii_2	3	3	3	2	2	3	1	3	73E>D
470.10194.fna	Resistant	abaumannii_2	3	3	3	2	2	3	1	3	73E>D
470.10195.fna	Resistant	abaumannii_2	3	3	3	2	2	3	1	3	73E>D
470.10196.fna	Resistant	abaumannii_2	3	3	3	2	2	3	1	3	73E>D
470.10198.fna	Resistant	abaumannii_2	3	3	3	2	2	3	1	3	73E>D
470.10200.fna	Resistant	abaumannii_2	3	3	3	2	2	3	1	3	73E>D
470.10209.fna	Resistant	abaumannii_2	3	3	3	2	2	3	1	3	73E>D
470.10210.fna	Resistant	abaumannii_2	3	3	3	2	2	3	1	3	73E>D
470.10219.fna	Resistant	abaumannii_2	3	3	3	2	2	3	1	3	73E>D
470.10228.fna	Resistant	abaumannii_2	3	3	3	2	2	3	1	3	73E>D
470.10231.fna	Resistant	abaumannii_2	3	3	3	2	2	3	1	3	73E>D
470.10232.fna	Resistant	abaumannii_2	3	3	3	2	2	3	1	3	73E>D
470.10237.fna	Resistant	abaumannii_2	3	3	3	2	2	3	1	3	73E>D
470.10240.fna	Resistant	abaumannii_2	3	3	3	2	2	3	1	3	73E>D
470.10243.fna	Resistant	abaumannii_2	3	3	3	2	2	3	1	3	73E>D
470.10246.fna	Resistant	abaumannii_2	3	3	3	2	2	3	1	3	73E>D
470.10250.fna	Resistant	abaumannii_2	3	3	3	2	2	3	1	3	73E>D
470.10254.fna	Resistant	abaumannii_2	3	3	3	2	2	3	1	3	73E>D
470.10255.fna	Resistant	abaumannii_2	3	3	3	2	2	3	1	3	73E>D
470.10258.fna	Resistant	abaumannii_2	3	3	3	2	2	3	1	3	73E>D
470.10260.fna	Resistant	abaumannii_2	3	3	3	2	2	3	1	3	73E>D
470.10265.fna	Resistant	abaumannii_2	3	3	3	2	2	3	1	3	73E>D
470.10269.fna	Resistant	abaumannii_2	3	3	3	2	2	3	1	3	73E>D
470.10270.fna	Resistant	abaumannii_2	3	3	3	2	2	3	1	3	73E>D
470.10272.fna	Resistant	abaumannii_2	3	3	3	2	2	3	1	3	73E>D
470.10279.fna	Resistant	abaumannii_2	3	3	3	2	2	3	1	3	73E>D
470.10284.fna	Resistant	abaumannii_2	3	3	3	2	2	3	1	3	73E>D
470.10293.fna	Resistant	abaumannii_2	3	3	3	2	2	3	1	3	73E>D
470.10295.fna	Resistant	abaumannii_2	3	3	3	2	2	3	1	3	73E>D
470.10298.fna	Resistant	abaumannii_2	3	3	3	2	2	3	1	3	73E>D
470.10308.fna	Resistant	abaumannii_2	3	3	3	2	2	3	1	3	73E>D
470.10312.fna	Resistant	abaumannii_2	3	3	3	2	2	3	1	3	73E>D
470.10324.fna	Resistant	abaumannii_2	3	3	3	2	2	3	1	3	73E>D
470.10326.fna	Resistant	abaumannii_2	3	3	3	2	2	3	1	3	73E>D
470.10328.fna	Resistant	abaumannii_2	3	3	3	2	2	3	1	3	73E>D
470.10342.fna	Resistant	abaumannii_2	3	3	3	2	2	3	1	3	73E>D
470.10346.fna	Resistant	abaumannii_2	3	3	3	2	2	3	1	3	73E>D
470.10347.fna	Resistant	abaumannii_2	3	3	3	2	2	3	1	3	73E>D
470.10349.fna	Resistant	abaumannii_2	3	3	3	2	2	3	1	3	73E>D
470.10368.fna	Resistant	abaumannii_2	3	3	3	2	2	3	1	3	73E>D
470.10371.fna	Resistant	abaumannii_2	3	3	3	2	2	3	1	3	73E>D
470.10373.fna	Resistant	abaumannii_2	3	3	3	2	2	3	1	3	73E>D
470.10381.fna	Resistant	abaumannii_2	3	3	3	2	2	3	1	3	73E>D
470.10383.fna	Resistant	abaumannii_2	3	3	3	2	2	3	1	3	73E>D
470.10385.fna	Resistant	abaumannii_2	3	3	3	2	2	3	1	3	73E>D
470.10390.fna	Resistant	abaumannii_2	3	3	3	2	2	3	1	3	73E>D
470.10392.fna	Resistant	abaumannii_2	3	3	3	2	2	3	1	3	73E>D
470.10396.fna	Resistant	abaumannii_2	3	3	3	2	2	3	1	3	73E>D
470.10398.fna	Resistant	abaumannii_2	3	3	3	2	2	3	1	3	73E>D
470.10406.fna	Resistant	abaumannii_2	3	3	3	2	2	3	1	3	73E>D
470.10407.fna	Resistant	abaumannii_2	3	3	3	2	2	3	1	3	73E>D
470.10409.fna	Resistant	abaumannii_2	3	3	3	2	2	3	1	3	73E>D
470.10411.fna	Resistant	abaumannii_2	3	3	3	2	2	3	1	3	73E>D
470.10413.fna	Resistant	abaumannii_2	3	3	3	2	2	3	1	3	73E>D
470.10415.fna	Resistant	abaumannii_2	3	3	3	2	2	3	1	3	73E>D
470.10419.fna	Resistant	abaumannii_2	3	3	3	2	2	3	1	3	73E>D
470.10427.fna	Resistant	abaumannii_2	3	3	3	2	2	3	1	3	73E>D
470.10429.fna	Resistant	abaumannii_2	3	3	3	2	2	3	1	3	73E>D
470.10430.fna	Resistant	abaumannii_2	3	3	3	2	2	3	1	3	73E>D
470.10432.fna	Resistant	abaumannii_2	3	3	3	2	2	3	1	3	73E>D
470.10439.fna	Resistant	abaumannii_2	3	3	3	2	2	3	1	3	73E>D
470.10440.fna	Resistant	abaumannii_2	3	3	3	2	2	3	1	3	73E>D
470.10443.fna	Resistant	abaumannii_2	3	3	3	2	2	3	1	3	73E>D
470.10447.fna	Resistant	abaumannii_2	3	3	3	2	2	3	1	3	73E>D
470.10449.fna	Resistant	abaumannii_2	3	3	3	2	2	3	1	3	73E>D
470.10450.fna	Resistant	abaumannii_2	3	3	3	2	2	3	1	3	73E>D
470.10451.fna	Resistant	abaumannii_2	3	3	3	2	2	3	1	3	73E>D
470.10462.fna	Resistant	abaumannii_2	3	3	3	2	2	3	1	3	73E>D
470.10463.fna	Resistant	abaumannii_2	3	3	3	2	2	3	1	3	73E>D
470.10466.fna	Resistant	abaumannii_2	3	3	3	2	2	3	1	3	73E>D
470.10467.fna	Resistant	abaumannii_2	3	3	3	2	2	3	1	3	73E>D
470.10474.fna	Resistant	abaumannii_2	3	3	3	2	2	3	1	3	73E>D
470.10486.fna	Resistant	abaumannii_2	3	3	3	2	2	3	1	3	73E>D
470.10488.fna	Resistant	abaumannii_2	3	3	3	2	2	3	1	3	73E>D
470.10492.fna	Resistant	abaumannii_2	3	3	3	2	2	3	1	3	73E>D
470.10496.fna	Resistant	abaumannii_2	3	3	3	2	2	3	1	3	73E>D
470.10499.fna	Resistant	abaumannii_2	3	3	3	2	2	3	1	3	73E>D
470.10502.fna	Resistant	abaumannii_2	3	3	3	2	2	3	1	3	73E>D
470.10503.fna	Resistant	abaumannii_2	3	3	3	2	2	3	1	3	73E>D
470.10505.fna	Resistant	abaumannii_2	3	3	3	2	2	3	1	3	73E>D
470.10509.fna	Resistant	abaumannii_2	3	3	3	2	2	3	1	3	73E>D
470.10510.fna	Resistant	abaumannii_2	3	3	3	2	2	3	1	3	73E>D
470.10512.fna	Resistant	abaumannii_2	3	3	3	2	2	3	1	3	73E>D
470.10513.fna	Resistant	abaumannii_2	3	3	3	2	2	3	1	3	73E>D
470.10516.fna	Resistant	abaumannii_2	3	3	3	2	2	3	1	3	73E>D
470.13386.fna	Resistant	abaumannii_2	3	3	3	2	2	3	1	3	73E>D
470.13388.fna	Resistant	abaumannii_2	3	3	3	2	2	3	1	3	73E>D
470.13389.fna	Resistant	abaumannii_2	3	3	3	2	2	3	1	3	73E>D
470.13390.fna	Resistant	abaumannii_2	3	3	3	2	2	3	1	3	73E>D
470.2155.fna	Resistant	abaumannii_2	3	3	3	2	2	3	1	3	73E>D
470.7414.fna	Resistant	abaumannii_2	3	3	3	2	2	3	1	3	73E>D
470.7426.fna	Resistant	abaumannii_2	3	3	3	2	2	3	1	3	73E>D
470.7435.fna	Resistant	abaumannii_2	3	3	3	2	2	3	1	3	73E>D
470.7440.fna	Resistant	abaumannii_2	3	3	3	2	2	3	1	3	73E>D
470.7452.fna	Resistant	abaumannii_2	3	3	3	2	2	3	1	3	73E>D
470.7454.fna	Resistant	abaumannii_2	3	3	3	2	2	3	1	3	73E>D
470.7455.fna	Resistant	abaumannii_2	3	3	3	2	2	3	1	3	73E>D
470.7464.fna	Resistant	abaumannii_2	3	3	3	2	2	3	1	3	73E>D
470.7465.fna	Resistant	abaumannii_2	3	3	3	2	2	3	1	3	73E>D
470.7468.fna	Resistant	abaumannii_2	3	3	3	2	2	3	1	3	73E>D
470.7481.fna	Resistant	abaumannii_2	3	3	3	2	2	3	1	3	73E>D
470.7483.fna	Resistant	abaumannii_2	3	3	3	2	2	3	1	3	73E>D
470.7484.fna	Resistant	abaumannii_2	3	3	3	2	2	3	1	3	73E>D
470.7486.fna	Resistant	abaumannii_2	3	3	3	2	2	3	1	3	73E>D
470.7487.fna	Resistant	abaumannii_2	3	3	3	2	2	3	1	3	73E>D
470.7489.fna	Resistant	abaumannii_2	3	3	3	2	2	3	1	3	73E>D
470.7490.fna	Resistant	abaumannii_2	3	3	3	2	2	3	1	3	73E>D
470.7491.fna	Resistant	abaumannii_2	3	3	3	2	2	3	1	3	73E>D
470.7492.fna	Resistant	abaumannii_2	3	3	3	2	2	3	1	3	73E>D
470.7493.fna	Resistant	abaumannii_2	3	3	3	2	2	3	1	3	73E>D
470.7495.fna	Resistant	abaumannii_2	3	3	3	2	2	3	1	3	73E>D
470.7496.fna	Resistant	abaumannii_2	3	3	3	2	2	3	1	3	73E>D
470.7498.fna	Resistant	abaumannii_2	3	3	3	2	2	3	1	3	73E>D
470.7499.fna	Resistant	abaumannii_2	3	3	3	2	2	3	1	3	73E>D
470.7500.fna	Resistant	abaumannii_2	3	3	3	2	2	3	1	3	73E>D
470.7501.fna	Resistant	abaumannii_2	3	3	3	2	2	3	1	3	73E>D
470.7502.fna	Resistant	abaumannii_2	3	3	3	2	2	3	1	3	73E>D
470.7537.fna	Resistant	abaumannii_2	3	3	3	2	2	3	1	3	73E>D
470.7539.fna	Resistant	abaumannii_2	3	3	3	2	2	3	1	3	73E>D
470.7549.fna	Resistant	abaumannii_2	3	3	3	2	2	3	1	3	73E>D
470.7593.fna	Resistant	abaumannii_2	3	3	3	2	2	3	1	3	73E>D
470.7604.fna	Resistant	abaumannii_2	3	3	3	2	2	3	1	3	73E>D
470.7614.fna	Resistant	abaumannii_2	3	3	3	2	2	3	1	3	73E>D
470.7617.fna	Resistant	abaumannii_2	3	3	3	2	2	3	1	3	73E>D
470.7618.fna	Resistant	abaumannii_2	3	3	3	2	2	3	1	3	73E>D
470.7621.fna	Resistant	abaumannii_2	3	3	3	2	2	3	1	3	73E>D
470.7623.fna	Resistant	abaumannii_2	3	3	3	2	2	3	1	3	73E>D
470.7625.fna	Resistant	abaumannii_2	3	3	3	2	2	3	1	3	73E>D
470.7627.fna	Resistant	abaumannii_2	3	3	3	2	2	3	1	3	73E>D
470.7630.fna	Resistant	abaumannii_2	3	3	3	2	2	3	1	3	73E>D
470.7638.fna	Resistant	abaumannii_2	3	3	3	2	2	3	1	3	73E>D
470.7640.fna	Resistant	abaumannii_2	3	3	3	2	2	3	1	3	73E>D
470.7642.fna	Resistant	abaumannii_2	3	3	3	2	2	3	1	3	73E>D
470.7644.fna	Resistant	abaumannii_2	3	3	3	2	2	3	1	3	73E>D
470.7645.fna	Resistant	abaumannii_2	3	3	3	2	2	3	1	3	73E>D
470.7646.fna	Resistant	abaumannii_2	3	3	3	2	2	3	1	3	73E>D
470.7647.fna	Resistant	abaumannii_2	3	3	3	2	2	3	1	3	73E>D
470.7648.fna	Resistant	abaumannii_2	3	3	3	2	2	3	1	3	73E>D
470.7649.fna	Resistant	abaumannii_2	3	3	3	2	2	3	1	3	73E>D
470.7652.fna	Resistant	abaumannii_2	3	3	3	2	2	3	1	3	73E>D
470.7655.fna	Resistant	abaumannii_2	3	3	3	2	2	3	1	3	73E>D
470.7656.fna	Resistant	abaumannii_2	3	3	3	2	2	3	1	3	73E>D
470.7657.fna	Resistant	abaumannii_2	3	3	3	2	2	3	1	3	73E>D
470.7662.fna	Resistant	abaumannii_2	3	3	3	2	2	3	1	3	73E>D
470.7663.fna	Resistant	abaumannii_2	3	3	3	2	2	3	1	3	73E>D
470.7664.fna	Resistant	abaumannii_2	3	3	3	2	2	3	1	3	73E>D
470.7671.fna	Resistant	abaumannii_2	3	3	3	2	2	3	1	3	73E>D
470.7698.fna	Resistant	abaumannii_2	3	3	3	2	2	3	1	3	73E>D
470.7699.fna	Resistant	abaumannii_2	3	3	3	2	2	3	1	3	73E>D
470.7700.fna	Resistant	abaumannii_2	3	3	3	2	2	3	1	3	73E>D
470.7702.fna	Resistant	abaumannii_2	3	3	3	2	2	3	1	3	73E>D
470.7704.fna	Resistant	abaumannii_2	3	3	3	2	2	3	1	3	73E>D
470.7705.fna	Resistant	abaumannii_2	3	3	3	2	2	3	1	3	73E>D
470.7707.fna	Resistant	abaumannii_2	3	3	3	2	2	3	1	3	73E>D
470.7710.fna	Resistant	abaumannii_2	3	3	3	2	2	3	1	3	73E>D
470.7711.fna	Resistant	abaumannii_2	3	3	3	2	2	3	1	3	73E>D
470.7712.fna	Resistant	abaumannii_2	3	3	3	2	2	3	1	3	73E>D
470.7714.fna	Resistant	abaumannii_2	3	3	3	2	2	3	1	3	73E>D
470.7715.fna	Resistant	abaumannii_2	3	3	3	2	2	3	1	3	73E>D
470.7717.fna	Resistant	abaumannii_2	3	3	3	2	2	3	1	3	73E>D
470.7719.fna	Resistant	abaumannii_2	3	3	3	2	2	3	1	3	73E>D
470.7721.fna	Resistant	abaumannii_2	3	3	3	2	2	3	1	3	73E>D
470.7725.fna	Resistant	abaumannii_2	3	3	3	2	2	3	1	3	73E>D
470.7729.fna	Resistant	abaumannii_2	3	3	3	2	2	3	1	3	73E>D
470.7735.fna	Resistant	abaumannii_2	3	3	3	2	2	3	1	3	73E>D
470.7738.fna	Resistant	abaumannii_2	3	3	3	2	2	3	1	3	73E>D
470.7746.fna	Resistant	abaumannii_2	3	3	3	2	2	3	1	3	73E>D
470.7752.fna	Resistant	abaumannii_2	3	3	3	2	2	3	1	3	73E>D
470.7754.fna	Resistant	abaumannii_2	3	3	3	2	2	3	1	3	73E>D
470.7756.fna	Resistant	abaumannii_2	3	3	3	2	2	3	1	3	73E>D
470.7759.fna	Resistant	abaumannii_2	3	3	3	2	2	3	1	3	73E>D
470.7764.fna	Resistant	abaumannii_2	3	3	3	2	2	3	1	3	73E>D
470.7767.fna	Resistant	abaumannii_2	3	3	3	2	2	3	1	3	73E>D
470.7775.fna	Resistant	abaumannii_2	3	3	3	2	2	3	1	3	73E>D
470.7785.fna	Resistant	abaumannii_2	3	3	3	2	2	3	1	3	73E>D
470.7787.fna	Resistant	abaumannii_2	3	3	3	2	2	3	1	3	73E>D
470.7789.fna	Resistant	abaumannii_2	3	3	3	2	2	3	1	3	73E>D
470.7790.fna	Resistant	abaumannii_2	3	3	3	2	2	3	1	3	73E>D
470.7796.fna	Resistant	abaumannii_2	3	3	3	2	2	3	1	3	73E>D
470.7812.fna	Resistant	abaumannii_2	3	3	3	2	2	3	1	3	73E>D
470.7827.fna	Resistant	abaumannii_2	3	3	3	2	2	3	1	3	73E>D
470.7830.fna	Resistant	abaumannii_2	3	3	3	2	2	3	1	3	73E>D
470.7847.fna	Resistant	abaumannii_2	3	3	3	2	2	3	1	3	73E>D
470.7848.fna	Resistant	abaumannii_2	3	3	3	2	2	3	1	3	73E>D
470.7863.fna	Resistant	abaumannii_2	3	3	3	2	2	3	1	3	73E>D
470.7880.fna	Resistant	abaumannii_2	3	3	3	2	2	3	1	3	73E>D
470.7886.fna	Resistant	abaumannii_2	3	3	3	2	2	3	1	3	73E>D
470.7893.fna	Resistant	abaumannii_2	3	3	3	2	2	3	1	3	73E>D
470.7902.fna	Resistant	abaumannii_2	3	3	3	2	2	3	1	3	73E>D
470.7903.fna	Resistant	abaumannii_2	3	3	3	2	2	3	1	3	73E>D
470.7904.fna	Resistant	abaumannii_2	3	3	3	2	2	3	1	3	73E>D
470.7911.fna	Resistant	abaumannii_2	3	3	3	2	2	3	1	3	73E>D
470.7928.fna	Resistant	abaumannii_2	3	3	3	2	2	3	1	3	73E>D
470.7929.fna	Resistant	abaumannii_2	3	3	3	2	2	3	1	3	73E>D
470.7934.fna	Resistant	abaumannii_2	3	3	3	2	2	3	1	3	73E>D
470.7953.fna	Resistant	abaumannii_2	3	3	3	2	2	3	1	3	73E>D
470.7956.fna	Resistant	abaumannii_2	3	3	3	2	2	3	1	3	73E>D
470.7967.fna	Resistant	abaumannii_2	3	3	3	2	2	3	1	3	73E>D
470.7981.fna	Resistant	abaumannii_2	3	3	3	2	2	3	1	3	73E>D
470.7987.fna	Resistant	abaumannii_2	3	3	3	2	2	3	1	3	73E>D
470.7988.fna	Resistant	abaumannii_2	3	3	3	2	2	3	1	3	73E>D
470.7989.fna	Resistant	abaumannii_2	3	3	3	2	2	3	1	3	73E>D
470.7992.fna	Resistant	abaumannii_2	3	3	3	2	2	3	1	3	73E>D
470.7994.fna	Resistant	abaumannii_2	3	3	3	2	2	3	1	3	73E>D
470.7995.fna	Resistant	abaumannii_2	3	3	3	2	2	3	1	3	73E>D
470.7996.fna	Resistant	abaumannii_2	3	3	3	2	2	3	1	3	73E>D
470.8020.fna	Resistant	abaumannii_2	3	3	3	2	2	3	1	3	73E>D
470.8029.fna	Resistant	abaumannii_2	3	3	3	2	2	3	1	3	73E>D
470.8035.fna	Resistant	abaumannii_2	3	3	3	2	2	3	1	3	73E>D
470.8040.fna	Resistant	abaumannii_2	3	3	3	2	2	3	1	3	73E>D
470.8044.fna	Resistant	abaumannii_2	3	3	3	2	2	3	1	3	73E>D
470.8048.fna	Resistant	abaumannii_2	3	3	3	2	2	3	1	3	73E>D
470.8049.fna	Resistant	abaumannii_2	3	3	3	2	2	3	1	3	73E>D
470.8051.fna	Resistant	abaumannii_2	3	3	3	2	2	3	1	3	73E>D
470.8055.fna	Resistant	abaumannii_2	3	3	3	2	2	3	1	3	73E>D
470.8057.fna	Resistant	abaumannii_2	3	3	3	2	2	3	1	3	73E>D
470.8063.fna	Resistant	abaumannii_2	3	3	3	2	2	3	1	3	73E>D
470.8080.fna	Resistant	abaumannii_2	3	3	3	2	2	3	1	3	73E>D
470.8083.fna	Resistant	abaumannii_2	3	3	3	2	2	3	1	3	73E>D
470.8084.fna	Resistant	abaumannii_2	3	3	3	2	2	3	1	3	73E>D
470.8086.fna	Resistant	abaumannii_2	3	3	3	2	2	3	1	3	73E>D
470.8088.fna	Resistant	abaumannii_2	3	3	3	2	2	3	1	3	73E>D
470.8089.fna	Resistant	abaumannii_2	3	3	3	2	2	3	1	3	73E>D
470.8091.fna	Resistant	abaumannii_2	3	3	3	2	2	3	1	3	73E>D
470.8092.fna	Resistant	abaumannii_2	3	3	3	2	2	3	1	3	73E>D
470.8094.fna	Resistant	abaumannii_2	3	3	3	2	2	3	1	3	73E>D
470.8096.fna	Resistant	abaumannii_2	3	3	3	2	2	3	1	3	73E>D
470.8097.fna	Resistant	abaumannii_2	3	3	3	2	2	3	1	3	73E>D
470.8098.fna	Resistant	abaumannii_2	3	3	3	2	2	3	1	3	73E>D
470.8099.fna	Resistant	abaumannii_2	3	3	3	2	2	3	1	3	73E>D
470.8100.fna	Resistant	abaumannii_2	3	3	3	2	2	3	1	3	73E>D
470.8102.fna	Resistant	abaumannii_2	3	3	3	2	2	3	1	3	73E>D
470.8103.fna	Resistant	abaumannii_2	3	3	3	2	2	3	1	3	73E>D
470.8105.fna	Resistant	abaumannii_2	3	3	3	2	2	3	1	3	73E>D
470.9098.fna	Resistant	abaumannii_2	3	3	3	2	2	3	1	3	73E>D
470.9840.fna	Resistant	abaumannii_2	3	3	3	2	2	3	1	3	73E>D
470.9843.fna	Resistant	abaumannii_2	3	3	3	2	2	3	1	3	73E>D
470.9846.fna	Resistant	abaumannii_2	3	3	3	2	2	3	1	3	73E>D
470.9877.fna	Resistant	abaumannii_2	3	3	3	2	2	3	1	3	73E>D
470.9887.fna	Resistant	abaumannii_2	3	3	3	2	2	3	1	3	73E>D
470.9912.fna	Resistant	abaumannii_2	3	3	3	2	2	3	1	3	73E>D
470.9934.fna	Resistant	abaumannii_2	3	3	3	2	2	3	1	3	73E>D
470.9935.fna	Resistant	abaumannii_2	3	3	3	2	2	3	1	3	73E>D
470.9937.fna	Resistant	abaumannii_2	3	3	3	2	2	3	1	3	73E>D
470.9938.fna	Resistant	abaumannii_2	3	3	3	2	2	3	1	3	73E>D
470.9949.fna	Resistant	abaumannii_2	3	3	3	2	2	3	1	3	73E>D
470.9951.fna	Resistant	abaumannii_2	3	3	3	2	2	3	1	3	73E>D
470.9952.fna	Resistant	abaumannii_2	3	3	3	2	2	3	1	3	73E>D
470.9953.fna	Resistant	abaumannii_2	3	3	3	2	2	3	1	3	73E>D
470.9954.fna	Resistant	abaumannii_2	3	3	3	2	2	3	1	3	73E>D
470.9955.fna	Resistant	abaumannii_2	3	3	3	2	2	3	1	3	73E>D
470.9956.fna	Resistant	abaumannii_2	3	3	3	2	2	3	1	3	73E>D
903889.3.fna	Resistant	abaumannii_2	3	3	3	2	2	3	1	3	73E>D
903898.3.fna	Resistant	abaumannii_2	3	3	3	2	2	3	1	3	73E>D
903899.3.fna	Resistant	abaumannii_2	3	3	3	2	2	3	1	3	73E>D
903904.3.fna	Resistant	abaumannii_2	3	3	3	2	2	3	1	3	73E>D
903925.3.fna	Resistant	abaumannii_2	3	3	3	2	2	3	1	3	73E>D
1409923.3.fna	Resistant	abaumannii_2	81	1	1	1	1	5	1	2	75D>G
470.10066.fna	Resistant	abaumannii_2	81	1	1	1	1	5	1	2	75D>G
470.10121.fna	Resistant	abaumannii_2	81	1	1	1	1	5	1	2	75D>G
470.10366.fna	Resistant	abaumannii_2	81	1	1	1	1	5	1	2	75D>G
470.1405.fna	Resistant	abaumannii_2	81	1	1	1	1	5	1	2	75D>G
470.7418.fna	Resistant	abaumannii_2	81	1	1	1	1	5	1	2	75D>G
470.7520.fna	Resistant	abaumannii_2	81	1	1	1	1	5	1	2	75D>G
470.7525.fna	Resistant	abaumannii_2	81	1	1	1	1	5	1	2	75D>G
470.7526.fna	Resistant	abaumannii_2	81	1	1	1	1	5	1	2	75D>G
470.7561.fna	Resistant	abaumannii_2	81	1	1	1	1	5	1	2	75D>G
470.7563.fna	Resistant	abaumannii_2	81	1	1	1	1	5	1	2	75D>G
470.7672.fna	Resistant	abaumannii_2	81	1	1	1	1	5	1	2	75D>G
470.8013.fna	Resistant	abaumannii_2	81	1	1	1	1	5	1	2	75D>G
470.8072.fna	Resistant	abaumannii_2	81	1	1	1	1	5	1	2	75D>G
470.8074.fna	Resistant	abaumannii_2	81	1	1	1	1	5	1	2	75D>G
470.8082.fna	Resistant	abaumannii_2	81	1	1	1	1	5	1	2	75D>G
470.9055.fna	Resistant	abaumannii_2	81	1	1	1	1	5	1	2	75D>G
470.9862.fna	Resistant	abaumannii_2	81	1	1	1	1	5	1	2	75D>G
470.9863.fna	Resistant	abaumannii_2	81	1	1	1	1	5	1	2	75D>G
470.9865.fna	Resistant	abaumannii_2	81	1	1	1	1	5	1	2	75D>G
470.9870.fna	Resistant	abaumannii_2	81	1	1	1	1	5	1	2	75D>G
470.9871.fna	Resistant	abaumannii_2	81	1	1	1	1	5	1	2	75D>G
470.9878.fna	Resistant	abaumannii_2	81	1	1	1	1	5	1	2	75D>G
470.9882.fna	Resistant	abaumannii_2	81	1	1	1	1	5	1	2	75D>G
470.9892.fna	Resistant	abaumannii_2	81	1	1	1	1	5	1	2	75D>G
470.9980.fna	Resistant	abaumannii_2	81	1	1	1	1	5	1	2	75D>G
470.672.fna	Resistant	abaumannii_2		26	2	2			4	5	no_hit
470.1754.fna	Resistant	abaumannii_2	1	1	1	1	1	5	1	1	no_mutation
470.2429.fna	Resistant	abaumannii_2	1	1	1	1	1	5	1	1	no_mutation
1116234.3.fna	Resistant	abaumannii_2	1	1	1	1	1	5	1	1	no_mutation
1409926.6.fna	Resistant	abaumannii_2	1	1	1	1	1	5	1	1	no_mutation
470.10012.fna	Resistant	abaumannii_2	1	1	1	1	1	5	1	1	no_mutation
470.10064.fna	Resistant	abaumannii_2	1	1	1	1	1	5	1	1	no_mutation
470.10070.fna	Resistant	abaumannii_2	1	1	1	1	1	5	1	1	no_mutation
470.10073.fna	Resistant	abaumannii_2	1	1	1	1	1	5	1	1	no_mutation
470.10143.fna	Resistant	abaumannii_2	1	1	1	1	1	5	1	1	no_mutation
470.10178.fna	Resistant	abaumannii_2	1	1	1	1	1	5	1	1	no_mutation
470.10290.fna	Resistant	abaumannii_2	1	1	1	1	1	5	1	1	no_mutation
470.10296.fna	Resistant	abaumannii_2	1	1	1	1	1	5	1	1	no_mutation
470.10299.fna	Resistant	abaumannii_2	1	1	1	1	1	5	1	1	no_mutation
470.10320.fna	Resistant	abaumannii_2	1	1	1	1	1	5	1	1	no_mutation
470.10335.fna	Resistant	abaumannii_2	1	1	1	1	1	5	1	1	no_mutation
470.10361.fna	Resistant	abaumannii_2	1	1	1	1	1	5	1	1	no_mutation
470.10363.fna	Resistant	abaumannii_2	1	1	1	1	1	5	1	1	no_mutation
470.10457.fna	Resistant	abaumannii_2	1	1	1	1	1	5	1	1	no_mutation
470.1742.fna	Resistant	abaumannii_2	1	1	1	1	1	5	1	1	no_mutation
470.1743.fna	Resistant	abaumannii_2	1	1	1	1	1	5	1	1	no_mutation
470.1744.fna	Resistant	abaumannii_2	1	1	1	1	1	5	1	1	no_mutation
470.1745.fna	Resistant	abaumannii_2	1	1	1	1	1	5	1	1	no_mutation
470.1746.fna	Resistant	abaumannii_2	1	1	1	1	1	5	1	1	no_mutation
470.1748.fna	Resistant	abaumannii_2	1	1	1	1	1	5	1	1	no_mutation
470.1749.fna	Resistant	abaumannii_2	1	1	1	1	1	5	1	1	no_mutation
470.1750.fna	Resistant	abaumannii_2	1	1	1	1	1	5	1	1	no_mutation
470.1751.fna	Resistant	abaumannii_2	1	1	1	1	1	5	1	1	no_mutation
470.1753.fna	Resistant	abaumannii_2	1	1	1	1	1	5	1	1	no_mutation
470.1755.fna	Resistant	abaumannii_2	1	1	1	1	1	5	1	1	no_mutation
470.1756.fna	Resistant	abaumannii_2	1	1	1	1	1	5	1	1	no_mutation
470.1757.fna	Resistant	abaumannii_2	1	1	1	1	1	5	1	1	no_mutation
470.1758.fna	Resistant	abaumannii_2	1	1	1	1	1	5	1	1	no_mutation
470.1761.fna	Resistant	abaumannii_2	1	1	1	1	1	5	1	1	no_mutation
470.1762.fna	Resistant	abaumannii_2	1	1	1	1	1	5	1	1	no_mutation
470.2167.fna	Resistant	abaumannii_2	1	1	1	1	1	5	1	1	no_mutation
470.2435.fna	Resistant	abaumannii_2	1	1	1	1	1	5	1	1	no_mutation
470.4901.fna	Resistant	abaumannii_2	1	1	1	1	1	5	1	1	no_mutation
470.5302.fna	Resistant	abaumannii_2	1	1	1	1	1	5	1	1	no_mutation
470.5308.fna	Resistant	abaumannii_2	1	1	1	1	1	5	1	1	no_mutation
470.6193.fna	Resistant	abaumannii_2	1	1	1	1	1	5	1	1	no_mutation
470.7423.fna	Resistant	abaumannii_2	1	1	1	1	1	5	1	1	no_mutation
470.7430.fna	Resistant	abaumannii_2	1	1	1	1	1	5	1	1	no_mutation
470.7442.fna	Resistant	abaumannii_2	1	1	1	1	1	5	1	1	no_mutation
470.7462.fna	Resistant	abaumannii_2	1	1	1	1	1	5	1	1	no_mutation
470.7463.fna	Resistant	abaumannii_2	1	1	1	1	1	5	1	1	no_mutation
470.7518.fna	Resistant	abaumannii_2	1	1	1	1	1	5	1	1	no_mutation
470.7564.fna	Resistant	abaumannii_2	1	1	1	1	1	5	1	1	no_mutation
470.7866.fna	Resistant	abaumannii_2	1	1	1	1	1	5	1	1	no_mutation
470.7873.fna	Resistant	abaumannii_2	1	1	1	1	1	5	1	1	no_mutation
470.7905.fna	Resistant	abaumannii_2	1	1	1	1	1	5	1	1	no_mutation
470.7916.fna	Resistant	abaumannii_2	1	1	1	1	1	5	1	1	no_mutation
470.7926.fna	Resistant	abaumannii_2	1	1	1	1	1	5	1	1	no_mutation
470.7939.fna	Resistant	abaumannii_2	1	1	1	1	1	5	1	1	no_mutation
470.7945.fna	Resistant	abaumannii_2	1	1	1	1	1	5	1	1	no_mutation
470.7951.fna	Resistant	abaumannii_2	1	1	1	1	1	5	1	1	no_mutation
470.8087.fna	Resistant	abaumannii_2	1	1	1	1	1	5	1	1	no_mutation
470.8090.fna	Resistant	abaumannii_2	1	1	1	1	1	5	1	1	no_mutation
470.8106.fna	Resistant	abaumannii_2	1	1	1	1	1	5	1	1	no_mutation
470.8390.fna	Resistant	abaumannii_2	1	1	1	1	1	5	1	1	no_mutation
470.8392.fna	Resistant	abaumannii_2	1	1	1	1	1	5	1	1	no_mutation
470.8393.fna	Resistant	abaumannii_2	1	1	1	1	1	5	1	1	no_mutation
470.9026.fna	Resistant	abaumannii_2	1	1	1	1	1	5	1	1	no_mutation
470.9028.fna	Resistant	abaumannii_2	1	1	1	1	1	5	1	1	no_mutation
470.9037.fna	Resistant	abaumannii_2	1	1	1	1	1	5	1	1	no_mutation
470.9054.fna	Resistant	abaumannii_2	1	1	1	1	1	5	1	1	no_mutation
470.9105.fna	Resistant	abaumannii_2	1	1	1	1	1	5	1	1	no_mutation
470.9108.fna	Resistant	abaumannii_2	1	1	1	1	1	5	1	1	no_mutation
470.9879.fna	Resistant	abaumannii_2	1	1	1	1	1	5	1	1	no_mutation
470.9895.fna	Resistant	abaumannii_2	1	1	1	1	1	5	1	1	no_mutation
470.9900.fna	Resistant	abaumannii_2	1	1	1	1	1	5	1	1	no_mutation
470.9903.fna	Resistant	abaumannii_2	1	1	1	1	1	5	1	1	no_mutation
470.9909.fna	Resistant	abaumannii_2	1	1	1	1	1	5	1	1	no_mutation
509173.8.fna	Resistant	abaumannii_2	1	1	1	1	1	5	1	1	no_mutation
903905.3.fna	Resistant	abaumannii_2	1	1	1	1	1	5	1	1	no_mutation
903906.3.fna	Resistant	abaumannii_2	1	1	1	1	1	5	1	1	no_mutation
470.9120.fna	Resistant	abaumannii_2	15	6	6	8	2	3	5	4	no_mutation
470.10043.fna	Resistant	abaumannii_2	16	7	7	2	2	8	4	4	no_mutation
470.7421.fna	Resistant	abaumannii_2	16	7	7	2	2	8	4	4	no_mutation
470.7587.fna	Resistant	abaumannii_2	16	7	7	2	2	8	4	4	no_mutation
470.9082.fna	Resistant	abaumannii_2	16	7	7	2	2	8	4	4	no_mutation
470.10039.fna	Resistant	abaumannii_2	19	1	2	1	1	5	1	1	no_mutation
470.10048.fna	Resistant	abaumannii_2	19	1	2	1	1	5	1	1	no_mutation
470.10098.fna	Resistant	abaumannii_2	19	1	2	1	1	5	1	1	no_mutation
470.10115.fna	Resistant	abaumannii_2	19	1	2	1	1	5	1	1	no_mutation
470.10119.fna	Resistant	abaumannii_2	19	1	2	1	1	5	1	1	no_mutation
470.10138.fna	Resistant	abaumannii_2	19	1	2	1	1	5	1	1	no_mutation
470.10185.fna	Resistant	abaumannii_2	19	1	2	1	1	5	1	1	no_mutation
470.10190.fna	Resistant	abaumannii_2	19	1	2	1	1	5	1	1	no_mutation
470.10191.fna	Resistant	abaumannii_2	19	1	2	1	1	5	1	1	no_mutation
470.10286.fna	Resistant	abaumannii_2	19	1	2	1	1	5	1	1	no_mutation
470.10303.fna	Resistant	abaumannii_2	19	1	2	1	1	5	1	1	no_mutation
470.10314.fna	Resistant	abaumannii_2	19	1	2	1	1	5	1	1	no_mutation
470.10351.fna	Resistant	abaumannii_2	19	1	2	1	1	5	1	1	no_mutation
470.10378.fna	Resistant	abaumannii_2	19	1	2	1	1	5	1	1	no_mutation
470.10380.fna	Resistant	abaumannii_2	19	1	2	1	1	5	1	1	no_mutation
470.10391.fna	Resistant	abaumannii_2	19	1	2	1	1	5	1	1	no_mutation
470.10394.fna	Resistant	abaumannii_2	19	1	2	1	1	5	1	1	no_mutation
470.10424.fna	Resistant	abaumannii_2	19	1	2	1	1	5	1	1	no_mutation
470.10441.fna	Resistant	abaumannii_2	19	1	2	1	1	5	1	1	no_mutation
470.10442.fna	Resistant	abaumannii_2	19	1	2	1	1	5	1	1	no_mutation
470.10485.fna	Resistant	abaumannii_2	19	1	2	1	1	5	1	1	no_mutation
470.10487.fna	Resistant	abaumannii_2	19	1	2	1	1	5	1	1	no_mutation
470.10500.fna	Resistant	abaumannii_2	19	1	2	1	1	5	1	1	no_mutation
470.7412.fna	Resistant	abaumannii_2	19	1	2	1	1	5	1	1	no_mutation
470.7535.fna	Resistant	abaumannii_2	19	1	2	1	1	5	1	1	no_mutation
470.7538.fna	Resistant	abaumannii_2	19	1	2	1	1	5	1	1	no_mutation
470.7568.fna	Resistant	abaumannii_2	19	1	2	1	1	5	1	1	no_mutation
470.7569.fna	Resistant	abaumannii_2	19	1	2	1	1	5	1	1	no_mutation
470.7590.fna	Resistant	abaumannii_2	19	1	2	1	1	5	1	1	no_mutation
470.7595.fna	Resistant	abaumannii_2	19	1	2	1	1	5	1	1	no_mutation
470.7602.fna	Resistant	abaumannii_2	19	1	2	1	1	5	1	1	no_mutation
470.7606.fna	Resistant	abaumannii_2	19	1	2	1	1	5	1	1	no_mutation
470.7609.fna	Resistant	abaumannii_2	19	1	2	1	1	5	1	1	no_mutation
470.7612.fna	Resistant	abaumannii_2	19	1	2	1	1	5	1	1	no_mutation
470.7619.fna	Resistant	abaumannii_2	19	1	2	1	1	5	1	1	no_mutation
470.7622.fna	Resistant	abaumannii_2	19	1	2	1	1	5	1	1	no_mutation
470.7665.fna	Resistant	abaumannii_2	19	1	2	1	1	5	1	1	no_mutation
470.7669.fna	Resistant	abaumannii_2	19	1	2	1	1	5	1	1	no_mutation
470.7682.fna	Resistant	abaumannii_2	19	1	2	1	1	5	1	1	no_mutation
470.7683.fna	Resistant	abaumannii_2	19	1	2	1	1	5	1	1	no_mutation
470.7692.fna	Resistant	abaumannii_2	19	1	2	1	1	5	1	1	no_mutation
470.7732.fna	Resistant	abaumannii_2	19	1	2	1	1	5	1	1	no_mutation
470.7948.fna	Resistant	abaumannii_2	19	1	2	1	1	5	1	1	no_mutation
470.8012.fna	Resistant	abaumannii_2	19	1	2	1	1	5	1	1	no_mutation
470.8050.fna	Resistant	abaumannii_2	19	1	2	1	1	5	1	1	no_mutation
470.8054.fna	Resistant	abaumannii_2	19	1	2	1	1	5	1	1	no_mutation
470.8058.fna	Resistant	abaumannii_2	19	1	2	1	1	5	1	1	no_mutation
470.8064.fna	Resistant	abaumannii_2	19	1	2	1	1	5	1	1	no_mutation
470.9029.fna	Resistant	abaumannii_2	19	1	2	1	1	5	1	1	no_mutation
470.9943.fna	Resistant	abaumannii_2	19	1	2	1	1	5	1	1	no_mutation
470.9947.fna	Resistant	abaumannii_2	19	1	2	1	1	5	1	1	no_mutation
903901.3.fna	Resistant	abaumannii_2	19	1	2	1	1	5	1	1	no_mutation
903923.3.fna	Resistant	abaumannii_2	19	1	2	1	1	5	1	1	no_mutation
470.10072.fna	Resistant	abaumannii_2	20	3	1	1	1	5	1	1	no_mutation
470.10197.fna	Resistant	abaumannii_2	20	3	1	1	1	5	1	1	no_mutation
470.7425.fna	Resistant	abaumannii_2	20	3	1	1	1	5	1	1	no_mutation
470.7449.fna	Resistant	abaumannii_2	20	3	1	1	1	5	1	1	no_mutation
470.7527.fna	Resistant	abaumannii_2	20	3	1	1	1	5	1	1	no_mutation
470.8024.fna	Resistant	abaumannii_2	20	3	1	1	1	5	1	1	no_mutation
470.8041.fna	Resistant	abaumannii_2	20	3	1	1	1	5	1	1	no_mutation
470.9021.fna	Resistant	abaumannii_2	20	3	1	1	1	5	1	1	no_mutation
470.9893.fna	Resistant	abaumannii_2	20	3	1	1	1	5	1	1	no_mutation
470.9901.fna	Resistant	abaumannii_2	20	3	1	1	1	5	1	1	no_mutation
470.9907.fna	Resistant	abaumannii_2	20	3	1	1	1	5	1	1	no_mutation
903909.3.fna	Resistant	abaumannii_2	20	3	1	1	1	5	1	1	no_mutation
470.10000.fna	Resistant	abaumannii_2	32	1	1	2	2	3	4	4	no_mutation
470.10001.fna	Resistant	abaumannii_2	32	1	1	2	2	3	4	4	no_mutation
470.10002.fna	Resistant	abaumannii_2	32	1	1	2	2	3	4	4	no_mutation
470.10003.fna	Resistant	abaumannii_2	32	1	1	2	2	3	4	4	no_mutation
470.10004.fna	Resistant	abaumannii_2	32	1	1	2	2	3	4	4	no_mutation
470.10005.fna	Resistant	abaumannii_2	32	1	1	2	2	3	4	4	no_mutation
470.10006.fna	Resistant	abaumannii_2	32	1	1	2	2	3	4	4	no_mutation
470.10007.fna	Resistant	abaumannii_2	32	1	1	2	2	3	4	4	no_mutation
470.10008.fna	Resistant	abaumannii_2	32	1	1	2	2	3	4	4	no_mutation
470.10009.fna	Resistant	abaumannii_2	32	1	1	2	2	3	4	4	no_mutation
470.10010.fna	Resistant	abaumannii_2	32	1	1	2	2	3	4	4	no_mutation
470.10011.fna	Resistant	abaumannii_2	32	1	1	2	2	3	4	4	no_mutation
470.10057.fna	Resistant	abaumannii_2	32	1	1	2	2	3	4	4	no_mutation
470.10104.fna	Resistant	abaumannii_2	32	1	1	2	2	3	4	4	no_mutation
470.10109.fna	Resistant	abaumannii_2	32	1	1	2	2	3	4	4	no_mutation
470.10167.fna	Resistant	abaumannii_2	32	1	1	2	2	3	4	4	no_mutation
470.10203.fna	Resistant	abaumannii_2	32	1	1	2	2	3	4	4	no_mutation
470.10211.fna	Resistant	abaumannii_2	32	1	1	2	2	3	4	4	no_mutation
470.10215.fna	Resistant	abaumannii_2	32	1	1	2	2	3	4	4	no_mutation
470.10238.fna	Resistant	abaumannii_2	32	1	1	2	2	3	4	4	no_mutation
470.10261.fna	Resistant	abaumannii_2	32	1	1	2	2	3	4	4	no_mutation
470.10266.fna	Resistant	abaumannii_2	32	1	1	2	2	3	4	4	no_mutation
470.10268.fna	Resistant	abaumannii_2	32	1	1	2	2	3	4	4	no_mutation
470.10280.fna	Resistant	abaumannii_2	32	1	1	2	2	3	4	4	no_mutation
470.10325.fna	Resistant	abaumannii_2	32	1	1	2	2	3	4	4	no_mutation
470.10340.fna	Resistant	abaumannii_2	32	1	1	2	2	3	4	4	no_mutation
470.10364.fna	Resistant	abaumannii_2	32	1	1	2	2	3	4	4	no_mutation
470.10372.fna	Resistant	abaumannii_2	32	1	1	2	2	3	4	4	no_mutation
470.10402.fna	Resistant	abaumannii_2	32	1	1	2	2	3	4	4	no_mutation
470.10423.fna	Resistant	abaumannii_2	32	1	1	2	2	3	4	4	no_mutation
470.5410.fna	Resistant	abaumannii_2	32	1	1	2	2	3	4	4	no_mutation
470.5421.fna	Resistant	abaumannii_2	32	1	1	2	2	3	4	4	no_mutation
470.7466.fna	Resistant	abaumannii_2	32	1	1	2	2	3	4	4	no_mutation
470.7467.fna	Resistant	abaumannii_2	32	1	1	2	2	3	4	4	no_mutation
470.7469.fna	Resistant	abaumannii_2	32	1	1	2	2	3	4	4	no_mutation
470.7566.fna	Resistant	abaumannii_2	32	1	1	2	2	3	4	4	no_mutation
470.7629.fna	Resistant	abaumannii_2	32	1	1	2	2	3	4	4	no_mutation
470.7632.fna	Resistant	abaumannii_2	32	1	1	2	2	3	4	4	no_mutation
470.7634.fna	Resistant	abaumannii_2	32	1	1	2	2	3	4	4	no_mutation
470.7643.fna	Resistant	abaumannii_2	32	1	1	2	2	3	4	4	no_mutation
470.7653.fna	Resistant	abaumannii_2	32	1	1	2	2	3	4	4	no_mutation
470.7703.fna	Resistant	abaumannii_2	32	1	1	2	2	3	4	4	no_mutation
470.7709.fna	Resistant	abaumannii_2	32	1	1	2	2	3	4	4	no_mutation
470.7720.fna	Resistant	abaumannii_2	32	1	1	2	2	3	4	4	no_mutation
470.7726.fna	Resistant	abaumannii_2	32	1	1	2	2	3	4	4	no_mutation
470.7728.fna	Resistant	abaumannii_2	32	1	1	2	2	3	4	4	no_mutation
470.7740.fna	Resistant	abaumannii_2	32	1	1	2	2	3	4	4	no_mutation
470.7742.fna	Resistant	abaumannii_2	32	1	1	2	2	3	4	4	no_mutation
470.7743.fna	Resistant	abaumannii_2	32	1	1	2	2	3	4	4	no_mutation
470.7744.fna	Resistant	abaumannii_2	32	1	1	2	2	3	4	4	no_mutation
470.7745.fna	Resistant	abaumannii_2	32	1	1	2	2	3	4	4	no_mutation
470.7747.fna	Resistant	abaumannii_2	32	1	1	2	2	3	4	4	no_mutation
470.7751.fna	Resistant	abaumannii_2	32	1	1	2	2	3	4	4	no_mutation
470.7757.fna	Resistant	abaumannii_2	32	1	1	2	2	3	4	4	no_mutation
470.7761.fna	Resistant	abaumannii_2	32	1	1	2	2	3	4	4	no_mutation
470.7762.fna	Resistant	abaumannii_2	32	1	1	2	2	3	4	4	no_mutation
470.7774.fna	Resistant	abaumannii_2	32	1	1	2	2	3	4	4	no_mutation
470.7778.fna	Resistant	abaumannii_2	32	1	1	2	2	3	4	4	no_mutation
470.7779.fna	Resistant	abaumannii_2	32	1	1	2	2	3	4	4	no_mutation
470.7781.fna	Resistant	abaumannii_2	32	1	1	2	2	3	4	4	no_mutation
470.7782.fna	Resistant	abaumannii_2	32	1	1	2	2	3	4	4	no_mutation
470.7784.fna	Resistant	abaumannii_2	32	1	1	2	2	3	4	4	no_mutation
470.7786.fna	Resistant	abaumannii_2	32	1	1	2	2	3	4	4	no_mutation
470.7792.fna	Resistant	abaumannii_2	32	1	1	2	2	3	4	4	no_mutation
470.7793.fna	Resistant	abaumannii_2	32	1	1	2	2	3	4	4	no_mutation
470.7794.fna	Resistant	abaumannii_2	32	1	1	2	2	3	4	4	no_mutation
470.7795.fna	Resistant	abaumannii_2	32	1	1	2	2	3	4	4	no_mutation
470.7797.fna	Resistant	abaumannii_2	32	1	1	2	2	3	4	4	no_mutation
470.7798.fna	Resistant	abaumannii_2	32	1	1	2	2	3	4	4	no_mutation
470.7799.fna	Resistant	abaumannii_2	32	1	1	2	2	3	4	4	no_mutation
470.7800.fna	Resistant	abaumannii_2	32	1	1	2	2	3	4	4	no_mutation
470.7805.fna	Resistant	abaumannii_2	32	1	1	2	2	3	4	4	no_mutation
470.7806.fna	Resistant	abaumannii_2	32	1	1	2	2	3	4	4	no_mutation
470.7807.fna	Resistant	abaumannii_2	32	1	1	2	2	3	4	4	no_mutation
470.7808.fna	Resistant	abaumannii_2	32	1	1	2	2	3	4	4	no_mutation
470.7809.fna	Resistant	abaumannii_2	32	1	1	2	2	3	4	4	no_mutation
470.7810.fna	Resistant	abaumannii_2	32	1	1	2	2	3	4	4	no_mutation
470.7811.fna	Resistant	abaumannii_2	32	1	1	2	2	3	4	4	no_mutation
470.7813.fna	Resistant	abaumannii_2	32	1	1	2	2	3	4	4	no_mutation
470.7815.fna	Resistant	abaumannii_2	32	1	1	2	2	3	4	4	no_mutation
470.7817.fna	Resistant	abaumannii_2	32	1	1	2	2	3	4	4	no_mutation
470.7818.fna	Resistant	abaumannii_2	32	1	1	2	2	3	4	4	no_mutation
470.7822.fna	Resistant	abaumannii_2	32	1	1	2	2	3	4	4	no_mutation
470.7823.fna	Resistant	abaumannii_2	32	1	1	2	2	3	4	4	no_mutation
470.7824.fna	Resistant	abaumannii_2	32	1	1	2	2	3	4	4	no_mutation
470.7826.fna	Resistant	abaumannii_2	32	1	1	2	2	3	4	4	no_mutation
470.7828.fna	Resistant	abaumannii_2	32	1	1	2	2	3	4	4	no_mutation
470.7829.fna	Resistant	abaumannii_2	32	1	1	2	2	3	4	4	no_mutation
470.7831.fna	Resistant	abaumannii_2	32	1	1	2	2	3	4	4	no_mutation
470.7833.fna	Resistant	abaumannii_2	32	1	1	2	2	3	4	4	no_mutation
470.7834.fna	Resistant	abaumannii_2	32	1	1	2	2	3	4	4	no_mutation
470.7836.fna	Resistant	abaumannii_2	32	1	1	2	2	3	4	4	no_mutation
470.7837.fna	Resistant	abaumannii_2	32	1	1	2	2	3	4	4	no_mutation
470.7843.fna	Resistant	abaumannii_2	32	1	1	2	2	3	4	4	no_mutation
470.7844.fna	Resistant	abaumannii_2	32	1	1	2	2	3	4	4	no_mutation
470.7845.fna	Resistant	abaumannii_2	32	1	1	2	2	3	4	4	no_mutation
470.7850.fna	Resistant	abaumannii_2	32	1	1	2	2	3	4	4	no_mutation
470.7852.fna	Resistant	abaumannii_2	32	1	1	2	2	3	4	4	no_mutation
470.7855.fna	Resistant	abaumannii_2	32	1	1	2	2	3	4	4	no_mutation
470.7856.fna	Resistant	abaumannii_2	32	1	1	2	2	3	4	4	no_mutation
470.7857.fna	Resistant	abaumannii_2	32	1	1	2	2	3	4	4	no_mutation
470.7860.fna	Resistant	abaumannii_2	32	1	1	2	2	3	4	4	no_mutation
470.7867.fna	Resistant	abaumannii_2	32	1	1	2	2	3	4	4	no_mutation
470.7871.fna	Resistant	abaumannii_2	32	1	1	2	2	3	4	4	no_mutation
470.7875.fna	Resistant	abaumannii_2	32	1	1	2	2	3	4	4	no_mutation
470.7881.fna	Resistant	abaumannii_2	32	1	1	2	2	3	4	4	no_mutation
470.7884.fna	Resistant	abaumannii_2	32	1	1	2	2	3	4	4	no_mutation
470.7892.fna	Resistant	abaumannii_2	32	1	1	2	2	3	4	4	no_mutation
470.7897.fna	Resistant	abaumannii_2	32	1	1	2	2	3	4	4	no_mutation
470.7908.fna	Resistant	abaumannii_2	32	1	1	2	2	3	4	4	no_mutation
470.7920.fna	Resistant	abaumannii_2	32	1	1	2	2	3	4	4	no_mutation
470.7935.fna	Resistant	abaumannii_2	32	1	1	2	2	3	4	4	no_mutation
470.7942.fna	Resistant	abaumannii_2	32	1	1	2	2	3	4	4	no_mutation
470.7946.fna	Resistant	abaumannii_2	32	1	1	2	2	3	4	4	no_mutation
470.7949.fna	Resistant	abaumannii_2	32	1	1	2	2	3	4	4	no_mutation
470.7978.fna	Resistant	abaumannii_2	32	1	1	2	2	3	4	4	no_mutation
470.7979.fna	Resistant	abaumannii_2	32	1	1	2	2	3	4	4	no_mutation
470.7980.fna	Resistant	abaumannii_2	32	1	1	2	2	3	4	4	no_mutation
470.7986.fna	Resistant	abaumannii_2	32	1	1	2	2	3	4	4	no_mutation
470.7997.fna	Resistant	abaumannii_2	32	1	1	2	2	3	4	4	no_mutation
470.7999.fna	Resistant	abaumannii_2	32	1	1	2	2	3	4	4	no_mutation
470.8004.fna	Resistant	abaumannii_2	32	1	1	2	2	3	4	4	no_mutation
470.8059.fna	Resistant	abaumannii_2	32	1	1	2	2	3	4	4	no_mutation
470.9036.fna	Resistant	abaumannii_2	32	1	1	2	2	3	4	4	no_mutation
470.9850.fna	Resistant	abaumannii_2	32	1	1	2	2	3	4	4	no_mutation
470.9851.fna	Resistant	abaumannii_2	32	1	1	2	2	3	4	4	no_mutation
470.9854.fna	Resistant	abaumannii_2	32	1	1	2	2	3	4	4	no_mutation
470.9858.fna	Resistant	abaumannii_2	32	1	1	2	2	3	4	4	no_mutation
470.9859.fna	Resistant	abaumannii_2	32	1	1	2	2	3	4	4	no_mutation
470.9860.fna	Resistant	abaumannii_2	32	1	1	2	2	3	4	4	no_mutation
470.9861.fna	Resistant	abaumannii_2	32	1	1	2	2	3	4	4	no_mutation
470.9864.fna	Resistant	abaumannii_2	32	1	1	2	2	3	4	4	no_mutation
470.9866.fna	Resistant	abaumannii_2	32	1	1	2	2	3	4	4	no_mutation
470.9867.fna	Resistant	abaumannii_2	32	1	1	2	2	3	4	4	no_mutation
470.9868.fna	Resistant	abaumannii_2	32	1	1	2	2	3	4	4	no_mutation
470.9875.fna	Resistant	abaumannii_2	32	1	1	2	2	3	4	4	no_mutation
470.9880.fna	Resistant	abaumannii_2	32	1	1	2	2	3	4	4	no_mutation
470.9885.fna	Resistant	abaumannii_2	32	1	1	2	2	3	4	4	no_mutation
470.9886.fna	Resistant	abaumannii_2	32	1	1	2	2	3	4	4	no_mutation
470.9888.fna	Resistant	abaumannii_2	32	1	1	2	2	3	4	4	no_mutation
470.9889.fna	Resistant	abaumannii_2	32	1	1	2	2	3	4	4	no_mutation
470.9890.fna	Resistant	abaumannii_2	32	1	1	2	2	3	4	4	no_mutation
470.9910.fna	Resistant	abaumannii_2	32	1	1	2	2	3	4	4	no_mutation
470.9913.fna	Resistant	abaumannii_2	32	1	1	2	2	3	4	4	no_mutation
470.9914.fna	Resistant	abaumannii_2	32	1	1	2	2	3	4	4	no_mutation
470.9915.fna	Resistant	abaumannii_2	32	1	1	2	2	3	4	4	no_mutation
470.9917.fna	Resistant	abaumannii_2	32	1	1	2	2	3	4	4	no_mutation
470.9918.fna	Resistant	abaumannii_2	32	1	1	2	2	3	4	4	no_mutation
470.9919.fna	Resistant	abaumannii_2	32	1	1	2	2	3	4	4	no_mutation
470.9920.fna	Resistant	abaumannii_2	32	1	1	2	2	3	4	4	no_mutation
470.9921.fna	Resistant	abaumannii_2	32	1	1	2	2	3	4	4	no_mutation
470.9922.fna	Resistant	abaumannii_2	32	1	1	2	2	3	4	4	no_mutation
470.9923.fna	Resistant	abaumannii_2	32	1	1	2	2	3	4	4	no_mutation
470.9924.fna	Resistant	abaumannii_2	32	1	1	2	2	3	4	4	no_mutation
470.9925.fna	Resistant	abaumannii_2	32	1	1	2	2	3	4	4	no_mutation
470.9926.fna	Resistant	abaumannii_2	32	1	1	2	2	3	4	4	no_mutation
470.9927.fna	Resistant	abaumannii_2	32	1	1	2	2	3	4	4	no_mutation
470.9928.fna	Resistant	abaumannii_2	32	1	1	2	2	3	4	4	no_mutation
470.9929.fna	Resistant	abaumannii_2	32	1	1	2	2	3	4	4	no_mutation
470.9930.fna	Resistant	abaumannii_2	32	1	1	2	2	3	4	4	no_mutation
470.9931.fna	Resistant	abaumannii_2	32	1	1	2	2	3	4	4	no_mutation
470.9932.fna	Resistant	abaumannii_2	32	1	1	2	2	3	4	4	no_mutation
470.9933.fna	Resistant	abaumannii_2	32	1	1	2	2	3	4	4	no_mutation
470.9957.fna	Resistant	abaumannii_2	32	1	1	2	2	3	4	4	no_mutation
470.9958.fna	Resistant	abaumannii_2	32	1	1	2	2	3	4	4	no_mutation
470.9959.fna	Resistant	abaumannii_2	32	1	1	2	2	3	4	4	no_mutation
470.9960.fna	Resistant	abaumannii_2	32	1	1	2	2	3	4	4	no_mutation
470.9961.fna	Resistant	abaumannii_2	32	1	1	2	2	3	4	4	no_mutation
470.9962.fna	Resistant	abaumannii_2	32	1	1	2	2	3	4	4	no_mutation
470.9963.fna	Resistant	abaumannii_2	32	1	1	2	2	3	4	4	no_mutation
470.9964.fna	Resistant	abaumannii_2	32	1	1	2	2	3	4	4	no_mutation
470.9965.fna	Resistant	abaumannii_2	32	1	1	2	2	3	4	4	no_mutation
470.9966.fna	Resistant	abaumannii_2	32	1	1	2	2	3	4	4	no_mutation
470.9986.fna	Resistant	abaumannii_2	32	1	1	2	2	3	4	4	no_mutation
470.9989.fna	Resistant	abaumannii_2	32	1	1	2	2	3	4	4	no_mutation
470.9990.fna	Resistant	abaumannii_2	32	1	1	2	2	3	4	4	no_mutation
470.9991.fna	Resistant	abaumannii_2	32	1	1	2	2	3	4	4	no_mutation
470.9992.fna	Resistant	abaumannii_2	32	1	1	2	2	3	4	4	no_mutation
470.9993.fna	Resistant	abaumannii_2	32	1	1	2	2	3	4	4	no_mutation
470.9994.fna	Resistant	abaumannii_2	32	1	1	2	2	3	4	4	no_mutation
470.9995.fna	Resistant	abaumannii_2	32	1	1	2	2	3	4	4	no_mutation
470.9996.fna	Resistant	abaumannii_2	32	1	1	2	2	3	4	4	no_mutation
470.9997.fna	Resistant	abaumannii_2	32	1	1	2	2	3	4	4	no_mutation
470.9998.fna	Resistant	abaumannii_2	32	1	1	2	2	3	4	4	no_mutation
470.9999.fna	Resistant	abaumannii_2	32	1	1	2	2	3	4	4	no_mutation
470.6194.fna	Resistant	abaumannii_2	52	3	2	2	7	9	1	5	no_mutation
470.6221.fna	Resistant	abaumannii_2	52	3	2	2	7	9	1	5	no_mutation
470.2166.fna	Resistant	abaumannii_2	85	5	2	4	1	3	3	4	no_mutation
470.10031.fna	Resistant	abaumannii_2	85	5	2	4	1	3	3	4	no_mutation
470.10065.fna	Resistant	abaumannii_2	85	5	2	4	1	3	3	4	no_mutation
470.2844.fna	Resistant	abaumannii_2	85	5	2	4	1	3	3	4	no_mutation
470.2845.fna	Resistant	abaumannii_2	85	5	2	4	1	3	3	4	no_mutation
470.7419.fna	Resistant	abaumannii_2	85	5	2	4	1	3	3	4	no_mutation
470.7570.fna	Resistant	abaumannii_2	85	5	2	4	1	3	3	4	no_mutation
470.7572.fna	Resistant	abaumannii_2	85	5	2	4	1	3	3	4	no_mutation
470.7573.fna	Resistant	abaumannii_2	85	5	2	4	1	3	3	4	no_mutation
470.9114.fna	Resistant	abaumannii_2	85	5	2	4	1	3	3	4	no_mutation
470.9942.fna	Resistant	abaumannii_2	85	5	2	4	1	3	3	4	no_mutation
470.9982.fna	Resistant	abaumannii_2	85	5	2	4	1	3	3	4	no_mutation
1409922.5.fna	Resistant	abaumannii_2	94	1	2	2	1	5	1	1	no_mutation
1409924.3.fna	Resistant	abaumannii_2	94	1	2	2	1	5	1	1	no_mutation
1409925.3.fna	Resistant	abaumannii_2	94	1	2	2	1	5	1	1	no_mutation
470.10078.fna	Resistant	abaumannii_2	94	1	2	2	1	5	1	1	no_mutation
470.1561.fna	Resistant	abaumannii_2	94	1	2	2	1	5	1	1	no_mutation
470.1562.fna	Resistant	abaumannii_2	94	1	2	2	1	5	1	1	no_mutation
470.1563.fna	Resistant	abaumannii_2	94	1	2	2	1	5	1	1	no_mutation
470.1564.fna	Resistant	abaumannii_2	94	1	2	2	1	5	1	1	no_mutation
470.1565.fna	Resistant	abaumannii_2	94	1	2	2	1	5	1	1	no_mutation
470.7515.fna	Resistant	abaumannii_2	94	1	2	2	1	5	1	1	no_mutation
470.7567.fna	Resistant	abaumannii_2	94	1	2	2	1	5	1	1	no_mutation
470.7578.fna	Resistant	abaumannii_2	94	1	2	2	1	5	1	1	no_mutation
470.7581.fna	Resistant	abaumannii_2	94	1	2	2	1	5	1	1	no_mutation
470.7584.fna	Resistant	abaumannii_2	94	1	2	2	1	5	1	1	no_mutation
470.9064.fna	Resistant	abaumannii_2	94	1	2	2	1	5	1	1	no_mutation
470.9841.fna	Resistant	abaumannii_2	94	1	2	2	1	5	1	1	no_mutation
470.9842.fna	Resistant	abaumannii_2	94	1	2	2	1	5	1	1	no_mutation
470.9845.fna	Resistant	abaumannii_2	94	1	2	2	1	5	1	1	no_mutation
470.9847.fna	Resistant	abaumannii_2	94	1	2	2	1	5	1	1	no_mutation
470.9849.fna	Resistant	abaumannii_2	94	1	2	2	1	5	1	1	no_mutation
470.9869.fna	Resistant	abaumannii_2	94	1	2	2	1	5	1	1	no_mutation
470.9905.fna	Resistant	abaumannii_2	94	1	2	2	1	5	1	1	no_mutation
470.9911.fna	Resistant	abaumannii_2	94	1	2	2	1	5	1	1	no_mutation
470.9939.fna	Resistant	abaumannii_2	94	1	2	2	1	5	1	1	no_mutation
470.7350.fna	Resistant	abaumannii_2	108	35	1	11	7	9	25	2	no_mutation
470.9111.fna	Resistant	abaumannii_2	108	35	1	11	7	9	25	2	no_mutation
470.7399.fna	Resistant	abaumannii_2	149	3	12	11	2	14	9	14	no_mutation
470.1338.fna	Resistant	abaumannii_2	250	50	3	6	1	3	4	4	no_mutation
470.1340.fna	Resistant	abaumannii_2	250	50	3	6	1	3	4	4	no_mutation
470.2251.fna	Resistant	abaumannii_2	250	50	3	6	1	3	4	4	no_mutation
470.2282.fna	Resistant	abaumannii_2	250	50	3	6	1	3	4	4	no_mutation
470.628.fna	Resistant	abaumannii_2	250	50	3	6	1	3	4	4	no_mutation
470.9099.fna	Resistant	abaumannii_2	250	50	3	6	1	3	4	4	no_mutation
1398971.3.fna	Resistant	abaumannii_2	406	1	1	1	2	65	1	5	no_mutation
470.2249.fna	Resistant	abaumannii_2	406	1	1	1	2	65	1	5	no_mutation
470.2267.fna	Resistant	abaumannii_2	406	1	1	1	2	65	1	5	no_mutation
470.3767.fna	Resistant	abaumannii_2	406	1	1	1	2	65	1	5	no_mutation
470.3768.fna	Resistant	abaumannii_2	406	1	1	1	2	65	1	5	no_mutation
470.8022.fna	Resistant	abaumannii_2	412	1	52	2	2	67	4	5	no_mutation
470.10278.fna	Resistant	abaumannii_2	417	1	2	2	2	11	1	5	no_mutation
470.7870.fna	Resistant	abaumannii_2	417	1	2	2	2	11	1	5	no_mutation
470.9033.fna	Resistant	abaumannii_2	417	1	2	2	2	11	1	5	no_mutation
470.10431.fna	Resistant	abaumannii_2	437	3	2	2	2	30	4	28	no_mutation
470.2261.fna	Resistant	abaumannii_2	499	5	2	39	2	3	1	5	no_mutation
470.7580.fna	Resistant	abaumannii_2	499	5	2	39	2	3	1	5	no_mutation
470.9067.fna	Resistant	abaumannii_2	499	5	2	39	2	3	1	5	no_mutation
470.9107.fna	Resistant	abaumannii_2	622	3	12	11	2	14	4	14	no_mutation
470.9978.fna	Resistant	abaumannii_2	977	8	2	2	2	17	1	5	no_mutation
470.2245.fna	Resistant	abaumannii_2	1088	1	1	1	2	65	1	4	no_mutation
470.2289.fna	Resistant	abaumannii_2	1088	1	1	1	2	65	1	4	no_mutation
470.635.fna	Resistant	abaumannii_2	1088	1	1	1	2	65	1	4	no_mutation
470.658.fna	Resistant	abaumannii_2	1088	1	1	1	2	65	1	4	no_mutation
470.659.fna	Resistant	abaumannii_2	1088	1	1	1	2	65	1	4	no_mutation
470.661.fna	Resistant	abaumannii_2	1088	1	1	1	2	65	1	4	no_mutation
470.7396.fna	Resistant	abaumannii_2	1091	1	153	1	2	65	1	5	no_mutation
470.5310.fna	Resistant	abaumannii_2	1106	2	1	2	1	5	1	1	no_mutation
470.8395.fna	Resistant	abaumannii_2	1106	2	1	2	1	5	1	1	no_mutation
470.10135.fna	Resistant	abaumannii_2	1115	3	150	6	1	3	4	5	no_mutation
470.10455.fna	Resistant	abaumannii_2	1115	3	150	6	1	3	4	5	no_mutation
470.7716.fna	Resistant	abaumannii_2	1115	3	150	6	1	3	4	5	no_mutation
470.7722.fna	Resistant	abaumannii_2	1115	3	150	6	1	3	4	5	no_mutation
470.10026.fna	Susceptible	abaumannii_2	2	2	2	2	2	2	2	2	117E>K
470.10226.fna	Susceptible	abaumannii_2	2	2	2	2	2	2	2	2	117E>K
470.7508.fna	Susceptible	abaumannii_2	2	2	2	2	2	2	2	2	117E>K
470.7684.fna	Susceptible	abaumannii_2	2	2	2	2	2	2	2	2	117E>K
470.7976.fna	Susceptible	abaumannii_2	2	2	2	2	2	2	2	2	117E>K
470.7427.fna	Susceptible	abaumannii_2	414	2	2	2	2	2	37	2	117E>K
470.7565.fna	Susceptible	abaumannii_2	414	2	2	2	2	2	37	2	117E>K
470.10446.fna	Susceptible	abaumannii_2	968	3	3	7	2	5	4	2	117E>K
470.7741.fna	Susceptible	abaumannii_2	968	3	3	7	2	5	4	2	117E>K
903908.3.fna	Susceptible	abaumannii_2	405	5	3	16	4	29	1	60	148N>K
470.9092.fna	Susceptible	abaumannii_2	428	3	1	2	3	6	1	16	148N>K
903921.3.fna	Susceptible	abaumannii_2	428	3	1	2	3	6	1	16	148N>K
470.9076.fna	Susceptible	abaumannii_2	498	27	3	2	3	6	1	16	148N>K
470.6191.fna	Susceptible	abaumannii_2	1433	3	1	5	2	6	2	3	148N>K
470.10339.fna	Susceptible	abaumannii_2	285	1	52	2	2	9	4	2	205L>V
470.7887.fna	Susceptible	abaumannii_2	285	1	52	2	2	9	4	2	205L>V
470.7416.fna	Susceptible	abaumannii_2	56	3	17	7	2	18	1	2	283A>T
470.9091.fna	Susceptible	abaumannii_2	56	3	17	7	2	18	1	2	283A>T
470.9077.fna	Susceptible	abaumannii_2	40	1	2	2	2	5	1	14	3V>A
470.9095.fna	Susceptible	abaumannii_2	40	1	2	2	2	5	1	14	3V>A
470.598.fna	Susceptible	abaumannii_2	105	1	2	2	2	5	1	2	3V>A
470.9115.fna	Susceptible	abaumannii_2	106	3	3	16	1	13	1	1	3V>A
470.6205.fna	Susceptible	abaumannii_2	821	12	100	2	2	9	1	52	3V>A
470.6211.fna	Susceptible	abaumannii_2	821	12	100	2	2	9	1	52	3V>A
470.6179.fna	Susceptible	abaumannii_2	1903	1	2	101	2	9	2	3	3V>A
470.10117.fna	Susceptible	abaumannii_2	967	3	2	2	6	4	4	14	3V>A,166G>S,171D>H"
470.10216.fna	Susceptible	abaumannii_2	967	3	2	2	6	4	4	14	3V>A,166G>S,171D>H"
470.8067.fna	Susceptible	abaumannii_2	967	3	2	2	6	4	4	14	3V>A,166G>S,171D>H"
470.8068.fna	Susceptible	abaumannii_2	967	3	2	2	6	4	4	14	3V>A,166G>S,171D>H"
470.7559.fna	Susceptible	abaumannii_2	107	34	35	37	1	5	6	36	3V>A,199A>S"
470.9093.fna	Susceptible	abaumannii_2	107	34	35	37	1	5	6	36	3V>A,199A>S"
470.10040.fna	Susceptible	abaumannii_2	136	3	2	19	25	5	2	5	3V>A,9D>Y,321V>I"
470.7540.fna	Susceptible	abaumannii_2	136	3	2	19	25	5	2	5	3V>A,9D>Y,321V>I"
470.7556.fna	Susceptible	abaumannii_2	136	3	2	19	25	5	2	5	3V>A,9D>Y,321V>I"
470.7661.fna	Susceptible	abaumannii_2	136	3	2	19	25	5	2	5	3V>A,9D>Y,321V>I"
470.7885.fna	Susceptible	abaumannii_2	136	3	2	19	25	5	2	5	3V>A,9D>Y,321V>I"
470.1555.fna	Susceptible	abaumannii_2	10	1	3	2	1	4	4	4	4Q>K
470.1558.fna	Susceptible	abaumannii_2	10	1	3	2	1	4	4	4	4Q>K
470.1559.fna	Susceptible	abaumannii_2	10	1	3	2	1	4	4	4	4Q>K
470.7528.fna	Susceptible	abaumannii_2	10	1	3	2	1	4	4	4	4Q>K
470.7613.fna	Susceptible	abaumannii_2	10	1	3	2	1	4	4	4	4Q>K
470.9045.fna	Susceptible	abaumannii_2	10	1	3	2	1	4	4	4	4Q>K
470.9836.fna	Susceptible	abaumannii_2	10	1	3	2	1	4	4	4	4Q>K
470.592.fna	Susceptible	abaumannii_2	23	1	3	10	1	4	4	4	4Q>K
470.9069.fna	Susceptible	abaumannii_2	1093	1	158	2	2	165	1	2	4Q>K
470.12425.fna	Susceptible	abaumannii_2	1905	5	4	2	1	3	1	5	51D>E
470.12427.fna	Susceptible	abaumannii_2	1905	5	4	2	1	3	1	5	51D>E
470.12428.fna	Susceptible	abaumannii_2	1905	5	4	2	1	3	1	5	51D>E
470.10096.fna	Susceptible	abaumannii_2	48	3	14	2	2	15	4	5	57R>C
470.10125.fna	Susceptible	abaumannii_2	48	3	14	2	2	15	4	5	57R>C
470.10142.fna	Susceptible	abaumannii_2	48	3	14	2	2	15	4	5	57R>C
470.10281.fna	Susceptible	abaumannii_2	48	3	14	2	2	15	4	5	57R>C
470.7456.fna	Susceptible	abaumannii_2	48	3	14	2	2	15	4	5	57R>C
470.7517.fna	Susceptible	abaumannii_2	48	3	14	2	2	15	4	5	57R>C
470.7769.fna	Susceptible	abaumannii_2	48	3	14	2	2	15	4	5	57R>C
470.7770.fna	Susceptible	abaumannii_2	48	3	14	2	2	15	4	5	57R>C
470.7771.fna	Susceptible	abaumannii_2	48	3	14	2	2	15	4	5	57R>C
470.7922.fna	Susceptible	abaumannii_2	48	3	14	2	2	15	4	5	57R>C
470.9079.fna	Susceptible	abaumannii_2	48	3	14	2	2	15	4	5	57R>C
470.9967.fna	Susceptible	abaumannii_2	48	3	14	2	2	15	4	5	57R>C
470.9969.fna	Susceptible	abaumannii_2	48	3	14	2	2	15	4	5	57R>C
470.10192.fna	Susceptible	abaumannii_2	150	39	2	2	2	4	27	4	57R>C
470.10273.fna	Susceptible	abaumannii_2	150	39	2	2	2	4	27	4	57R>C
470.10452.fna	Susceptible	abaumannii_2	150	39	2	2	2	4	27	4	57R>C
470.10490.fna	Susceptible	abaumannii_2	150	39	2	2	2	4	27	4	57R>C
470.7457.fna	Susceptible	abaumannii_2	150	39	2	2	2	4	27	4	57R>C
470.7477.fna	Susceptible	abaumannii_2	150	39	2	2	2	4	27	4	57R>C
470.7488.fna	Susceptible	abaumannii_2	150	39	2	2	2	4	27	4	57R>C
470.7571.fna	Susceptible	abaumannii_2	150	39	2	2	2	4	27	4	57R>C
470.8045.fna	Susceptible	abaumannii_2	150	39	2	2	2	4	27	4	57R>C
470.9053.fna	Susceptible	abaumannii_2	150	39	2	2	2	4	27	4	57R>C
470.9984.fna	Susceptible	abaumannii_2	150	39	2	2	2	4	27	4	57R>C
470.10025.fna	Susceptible	abaumannii_2	563	77	20	72	39	81	41	71	5Q>H,16K>N,20I>V,22E>T,24S>N,28S>I,38V>P,39N>S,41L>I,49H>Y,50L>I,55V>A,65A>N,66A>S,67L>I,70H>Q,72P>T,73E>D,75D>Q,81D>N,99S>T,101T>I,114V>I,118T>N,138V>I,144K>R,151V>I,167S>A,170R>L,175I>V,177S>A,183G>S,205L>I,277A>S,283A>T,308T>I,314N>S"
470.7417.fna	Susceptible	abaumannii_2	563	77	20	72	39	81	41	71	5Q>H,16K>N,20I>V,22E>T,24S>N,28S>I,38V>P,39N>S,41L>I,49H>Y,50L>I,55V>A,65A>N,66A>S,67L>I,70H>Q,72P>T,73E>D,75D>Q,81D>N,99S>T,101T>I,114V>I,118T>N,138V>I,144K>R,151V>I,167S>A,170R>L,175I>V,177S>A,183G>S,205L>I,277A>S,283A>T,308T>I,314N>S"
470.10322.fna	Susceptible	abaumannii_2	49	3	3	6	2	3	1	5	63V>I
470.7497.fna	Susceptible	abaumannii_2	49	3	3	6	2	3	1	5	63V>I
470.7947.fna	Susceptible	abaumannii_2	49	3	3	6	2	3	1	5	63V>I
470.9022.fna	Susceptible	abaumannii_2	49	3	3	6	2	3	1	5	63V>I
470.10224.fna	Susceptible	abaumannii_2	78	25	3	6	2	28	1	29	63V>I
470.7865.fna	Susceptible	abaumannii_2	78	25	3	6	2	28	1	29	63V>I
470.8026.fna	Susceptible	abaumannii_2	78	25	3	6	2	28	1	29	63V>I
470.9070.fna	Susceptible	abaumannii_2	78	25	3	6	2	28	1	29	63V>I
470.10111.fna	Susceptible	abaumannii_2	164	40	3	7	2	40	4	4	63V>I
470.8025.fna	Susceptible	abaumannii_2	164	40	3	7	2	40	4	4	63V>I
470.9050.fna	Susceptible	abaumannii_2	388	1	62	3	2	40	4	4	63V>I
470.7666.fna	Susceptible	abaumannii_2	494	3	3	2	5	4	1	4	63V>I
470.10103.fna	Susceptible	abaumannii_2	25	3	3	2	4	7	2	4	63V>I,166G>S"
470.10416.fna	Susceptible	abaumannii_2	25	3	3	2	4	7	2	4	63V>I,166G>S"
470.7471.fna	Susceptible	abaumannii_2	25	3	3	2	4	7	2	4	63V>I,166G>S"
470.7615.fna	Susceptible	abaumannii_2	25	3	3	2	4	7	2	4	63V>I,166G>S"
470.7975.fna	Susceptible	abaumannii_2	25	3	3	2	4	7	2	4	63V>I,166G>S"
470.9044.fna	Susceptible	abaumannii_2	25	3	3	2	4	7	2	4	63V>I,166G>S"
470.7577.fna	Susceptible	abaumannii_2	33	3	5	7	1	7	1	4	63V>I,166G>S"
470.9985.fna	Susceptible	abaumannii_2	33	3	5	7	1	7	1	4	63V>I,166G>S"
470.9061.fna	Susceptible	abaumannii_2	113	3	3	3	4	7	4	4	63V>I,166G>S"
470.7854.fna	Susceptible	abaumannii_2	126	3	2	7	2	7	1	3	63V>I,166G>S"
470.9057.fna	Susceptible	abaumannii_2	126	3	2	7	2	7	1	3	63V>I,166G>S"
470.9097.fna	Susceptible	abaumannii_2	193	3	1	7	1	7	2	4	63V>I,166G>S"
470.9049.fna	Susceptible	abaumannii_2	307	3	3	2	4	7	2	30	63V>I,166G>S"
470.9025.fna	Susceptible	abaumannii_2	239	1	4	2	2	7	1	4	65A>T
470.10166.fna	Susceptible	abaumannii_2	372	1	4	2	1	42	1	2	65A>T
470.7791.fna	Susceptible	abaumannii_2	372	1	4	2	1	42	1	2	65A>T
903931.3.fna	Susceptible	abaumannii_2	431	1	4	2	1	70	1	2	65A>T
470.7930.fna	Susceptible	abaumannii_2	71	20	26	26	14	26	16	25	6Y>F,47E>D,49H>Y,51D>E,55V>A,61Y>F,66A>T,70H>Y,98I>L,99S>T,101T>K,118T>A,138V>I,148N>D,166G>S,170R>G,175I>V,178S>N,183G>S,255K>T,308T>I,314N>S,315H>Q"
470.10183.fna	Susceptible	abaumannii_2	501	22	26	47	14	50	16	25	6Y>F,47E>D,49H>Y,51D>E,55V>A,61Y>F,89I>L,98I>L,99S>T,101T>K,118T>A,138V>I,148N>D,166G>S,170R>G,175I>V,178S>N,183G>S,255K>T,308T>I,314N>S,315H>Q"
470.7472.fna	Susceptible	abaumannii_2	501	22	26	47	14	50	16	25	6Y>F,47E>D,49H>Y,51D>E,55V>A,61Y>F,89I>L,98I>L,99S>T,101T>K,118T>A,138V>I,148N>D,166G>S,170R>G,175I>V,178S>N,183G>S,255K>T,308T>I,314N>S,315H>Q"
903913.3.fna	Susceptible	abaumannii_2	513	56	3	55	2	9	4	14	70H>Y
470.10133.fna	Susceptible	abaumannii_2	515	56	3	2	2	9	4	14	70H>Y
470.10355.fna	Susceptible	abaumannii_2	515	56	3	2	2	9	4	14	70H>Y
470.10459.fna	Susceptible	abaumannii_2	515	56	3	2	2	9	4	14	70H>Y
470.7553.fna	Susceptible	abaumannii_2	515	56	3	2	2	9	4	14	70H>Y
470.7592.fna	Susceptible	abaumannii_2	515	56	3	2	2	9	4	14	70H>Y
470.7594.fna	Susceptible	abaumannii_2	515	56	3	2	2	9	4	14	70H>Y
470.9102.fna	Susceptible	abaumannii_2	515	56	3	2	2	9	4	14	70H>Y
470.10389.fna	Susceptible	abaumannii_2	1132	56	149	55	2	66	4	29	70H>Y
470.7433.fna	Susceptible	abaumannii_2	1132	56	149	55	2	66	4	29	70H>Y
470.9096.fna	Susceptible	abaumannii_2	240	3	3	2	5	7	2	51	75D>Y,117E>K"
470.10027.fna	Susceptible	abaumannii_2	976	6	3	2	2	9	4	2	93V>I,166G>S"
470.7533.fna	Susceptible	abaumannii_2	976	6	3	2	2	9	4	2	93V>I,166G>S"
470.10202.fna	Susceptible	abaumannii_2	1	1	1	1	1	5	1	1	no_mutation
470.7557.fna	Susceptible	abaumannii_2	1	1	1	1	1	5	1	1	no_mutation
470.7674.fna	Susceptible	abaumannii_2	1	1	1	1	1	5	1	1	no_mutation
470.9030.fna	Susceptible	abaumannii_2	1	1	1	1	1	5	1	1	no_mutation
470.7552.fna	Susceptible	abaumannii_2	6	5	4	4	1	3	3	4	no_mutation
470.10256.fna	Susceptible	abaumannii_2	32	1	1	2	2	3	4	4	no_mutation
470.10357.fna	Susceptible	abaumannii_2	32	1	1	2	2	3	4	4	no_mutation
470.10511.fna	Susceptible	abaumannii_2	32	1	1	2	2	3	4	4	no_mutation
470.7445.fna	Susceptible	abaumannii_2	32	1	1	2	2	3	4	4	no_mutation
470.7530.fna	Susceptible	abaumannii_2	32	1	1	2	2	3	4	4	no_mutation
470.7547.fna	Susceptible	abaumannii_2	32	1	1	2	2	3	4	4	no_mutation
470.7600.fna	Susceptible	abaumannii_2	32	1	1	2	2	3	4	4	no_mutation
470.7633.fna	Susceptible	abaumannii_2	32	1	1	2	2	3	4	4	no_mutation
470.7675.fna	Susceptible	abaumannii_2	32	1	1	2	2	3	4	4	no_mutation
470.7681.fna	Susceptible	abaumannii_2	32	1	1	2	2	3	4	4	no_mutation
470.7777.fna	Susceptible	abaumannii_2	32	1	1	2	2	3	4	4	no_mutation
470.7859.fna	Susceptible	abaumannii_2	32	1	1	2	2	3	4	4	no_mutation
470.9024.fna	Susceptible	abaumannii_2	32	1	1	2	2	3	4	4	no_mutation
470.9065.fna	Susceptible	abaumannii_2	32	1	1	2	2	3	4	4	no_mutation
470.9066.fna	Susceptible	abaumannii_2	32	1	1	2	2	3	4	4	no_mutation
470.9078.fna	Susceptible	abaumannii_2	32	1	1	2	2	3	4	4	no_mutation
470.10358.fna	Susceptible	abaumannii_2	37	3	2	2	2	7	1	2	no_mutation
470.7876.fna	Susceptible	abaumannii_2	37	3	2	2	2	7	1	2	no_mutation
470.9250.fna	Susceptible	abaumannii_2	46	5	12	11	2	14	9	14	no_mutation
470.7429.fna	Susceptible	abaumannii_2	53	1	1	2	2	3	4	2	no_mutation
470.9051.fna	Susceptible	abaumannii_2	54	12	3	18	2	17	4	5	no_mutation
470.6180.fna	Susceptible	abaumannii_2	145	1	4	2	2	13	1	2	no_mutation
470.6181.fna	Susceptible	abaumannii_2	145	1	4	2	2	13	1	2	no_mutation
470.7519.fna	Susceptible	abaumannii_2	154	3	41	6	1	3	4	5	no_mutation
470.9023.fna	Susceptible	abaumannii_2	154	3	41	6	1	3	4	5	no_mutation
470.9974.fna	Susceptible	abaumannii_2	154	3	41	6	1	3	4	5	no_mutation
470.9038.fna	Susceptible	abaumannii_2	155	3	2	2	2	44	4	4	no_mutation
903927.3.fna	Susceptible	abaumannii_2	155	3	2	2	2	44	4	4	no_mutation
470.10033.fna	Susceptible	abaumannii_2	203	3	4	2	2	7	1	2	no_mutation
470.7513.fna	Susceptible	abaumannii_2	203	3	4	2	2	7	1	2	no_mutation
470.7636.fna	Susceptible	abaumannii_2	203	3	4	2	2	7	1	2	no_mutation
470.9041.fna	Susceptible	abaumannii_2	203	3	4	2	2	7	1	2	no_mutation
470.10282.fna	Susceptible	abaumannii_2	250	50	3	6	1	3	4	4	no_mutation
470.7955.fna	Susceptible	abaumannii_2	250	50	3	6	1	3	4	4	no_mutation
470.9074.fna	Susceptible	abaumannii_2	338	8	5	5	26	13	1	2	no_mutation
470.7509.fna	Susceptible	abaumannii_2	374	3	2	2	2	3	4	4	no_mutation
470.9112.fna	Susceptible	abaumannii_2	374	3	2	2	2	3	4	4	no_mutation
470.12426.fna	Susceptible	abaumannii_2	375	8	2	2	3	9	2	4	no_mutation
470.7542.fna	Susceptible	abaumannii_2	403	3	2	6	1	3	4	59	no_mutation
470.9104.fna	Susceptible	abaumannii_2	403	3	2	6	1	3	4	59	no_mutation
470.10052.fna	Susceptible	abaumannii_2	412	1	52	2	2	67	4	5	no_mutation
470.10158.fna	Susceptible	abaumannii_2	412	1	52	2	2	67	4	5	no_mutation
470.10208.fna	Susceptible	abaumannii_2	412	1	52	2	2	67	4	5	no_mutation
470.7512.fna	Susceptible	abaumannii_2	412	1	52	2	2	67	4	5	no_mutation
470.7560.fna	Susceptible	abaumannii_2	412	1	52	2	2	67	4	5	no_mutation
[truncated: 46 more rows]

## Sheet: 139 isolates
sequence id	resistance profile	scheme	MLST type	Pas_cpn60	Pas_fusA	Pas_gltA	Pas_pyrG	Pas_recA	Pas_rplB	Pas_rpoB	LpxD allele
903931.3.fna	Susceptible	abaumannii_2	431	1	4	2	1	70	1	2	65A>T
470.10166.fna	Susceptible	abaumannii_2	372	1	4	2	1	42	1	2	65A>T
470.9025.fna	Susceptible	abaumannii_2	239	1	4	2	2	7	1	4	65A>T
470.7524.fna	Susceptible	abaumannii_2	979	27	4	2	2	7	1	5	no_mutation
470.10358.fna	Susceptible	abaumannii_2	37	3	2	2	2	7	1	2	no_mutation
470.10033.fna	Susceptible	abaumannii_2	203	3	4	2	2	7	1	2	no_mutation
470.6180.fna	Susceptible	abaumannii_2	145	1	4	2	2	13	1	2	no_mutation
470.12425.fna	Susceptible	abaumannii_2	1905	5	4	2	1	3	1	5	51D>E
470.9092.fna	Susceptible	abaumannii_2	428	3	1	2	3	6	1	16	148N>K
470.9074.fna	Susceptible	abaumannii_2	338	8	5	5	26	13	1	2	no_mutation
470.6191.fna	Susceptible	abaumannii_2	1433	3	1	5	2	6	2	3	148N>K
470.9076.fna	Susceptible	abaumannii_2	498	27	3	2	3	6	1	16	148N>K
470.9115.fna	Susceptible	abaumannii_2	106	3	3	16	1	13	1	1	3V>A
470.9077.fna	Susceptible	abaumannii_2	40	1	2	2	2	5	1	14	3V>A
470.598.fna	Susceptible	abaumannii_2	105	1	2	2	2	5	1	2	3V>A
903913.3.fna	Susceptible	abaumannii_2	513	56	3	55	2	9	4	14	70H>Y
470.10175.fna	Resistant	abaumannii_2	625	56	3	55	2	9	1	14	70H>Y
470.10133.fna	Susceptible	abaumannii_2	515	56	3	2	2	9	4	14	70H>Y
470.10389.fna	Susceptible	abaumannii_2	1132	56	149	55	2	66	4	29	70H>Y
470.10096.fna	Susceptible	abaumannii_2	48	3	14	2	2	15	4	5	57R>C
470.9062.fna	Resistant	abaumannii_2	111	3	3	2	2	4	8	12	117E>K
470.10278.fna	Resistant	abaumannii_2	417	1	2	2	2	11	1	5	no_mutation
470.9978.fna	Resistant	abaumannii_2	977	8	2	2	2	17	1	5	no_mutation
470.7523.fna	Susceptible	abaumannii_2	977	8	2	2	2	17	1	5	no_mutation
470.6194.fna	Resistant	abaumannii_2	52	3	2	2	7	9	1	5	no_mutation
470.7576.fna	Susceptible	abaumannii_2	537	95	52	2	2	4	4	4	no_mutation
470.10339.fna	Susceptible	abaumannii_2	285	1	52	2	2	9	4	2	205L>V
470.6205.fna	Susceptible	abaumannii_2	821	12	100	2	2	9	1	52	3V>A
470.10288.fna	Susceptible	abaumannii_2	1104	165	3	2	2	5	1	2	no_mutation
470.10446.fna	Susceptible	abaumannii_2	968	3	3	7	2	5	4	2	117E>K
470.10224.fna	Susceptible	abaumannii_2	78	25	3	6	2	28	1	29	63V>I
1398972.3.fna	Resistant	abaumannii_2	78	25	3	6	2	28	1	29	63V>I
470.10234.fna	Resistant	abaumannii_2	961	1	3	101	2	4	4	4	63V>I
470.5304.fna	Resistant	abaumannii_2	158	41	42	13	1	5	4	14	117E>K
470.7931.fna	Resistant	abaumannii_2	150	39	2	2	2	4	27	4	57R>C
470.10192.fna	Susceptible	abaumannii_2	150	39	2	2	2	4	27	4	57R>C
1398977.3.fna	Susceptible	abaumannii_2	669	5	2	101	2	2	2	5	no_mutation
470.7516.fna	Resistant	abaumannii_2	960	1	3	17	5	3	1	4	65A>T,100S>T"
470.10428.fna	Susceptible	abaumannii_2	970	3	3	101	5	3	1	29	no_mutation
470.9103.fna	Resistant	abaumannii_2	1126	3	3	2	79	3	88	4	63V>I
470.595.fna	Resistant	abaumannii_2	1554	3	3	2	79	3	4	4	63V>I
470.9250.fna	Susceptible	abaumannii_2	46	5	12	11	2	14	9	14	no_mutation
470.9107.fna	Resistant	abaumannii_2	622	3	12	11	2	14	4	14	no_mutation
470.7399.fna	Resistant	abaumannii_2	149	3	12	11	2	14	9	14	no_mutation
470.9069.fna	Susceptible	abaumannii_2	1093	1	158	2	2	165	1	2	4Q>K
470.7429.fna	Susceptible	abaumannii_2	53	1	1	2	2	3	4	2	no_mutation
470.10256.fna	Susceptible	abaumannii_2	32	1	1	2	2	3	4	4	no_mutation
470.10000.fna	Resistant	abaumannii_2	32	1	1	2	2	3	4	4	no_mutation
470.1338.fna	Resistant	abaumannii_2	250	50	3	6	1	3	4	4	no_mutation
470.10282.fna	Susceptible	abaumannii_2	250	50	3	6	1	3	4	4	no_mutation
470.9052.fna	Susceptible	abaumannii_2	973	5	4	4	1	3	4	14	no_mutation
470.7552.fna	Susceptible	abaumannii_2	6	5	4	4	1	3	3	4	no_mutation
470.2166.fna	Resistant	abaumannii_2	85	5	2	4	1	3	3	4	no_mutation
470.10179.fna	Susceptible	abaumannii_2	464	5	2	4	1	3	4	4	no_mutation
470.7522.fna	Susceptible	abaumannii_2	972	5	2	4	1	3	1	3	no_mutation
470.9051.fna	Susceptible	abaumannii_2	54	12	3	18	2	17	4	5	no_mutation
470.7519.fna	Susceptible	abaumannii_2	154	3	41	6	1	3	4	5	no_mutation
470.10135.fna	Resistant	abaumannii_2	1115	3	150	6	1	3	4	5	no_mutation
470.7542.fna	Susceptible	abaumannii_2	403	3	2	6	1	3	4	59	no_mutation
470.10018.fna	Susceptible	abaumannii_2	1904	3	3	2	1	6	1	5	no_mutation
470.7416.fna	Susceptible	abaumannii_2	56	3	17	7	2	18	1	2	283A>T
470.10027.fna	Susceptible	abaumannii_2	976	6	3	2	2	9	4	2	93V>I,166G>S"
470.592.fna	Susceptible	abaumannii_2	23	1	3	10	1	4	4	4	4Q>K
470.2431.fna	Resistant	abaumannii_2	23	1	3	10	1	4	4	4	4Q>K
470.1555.fna	Susceptible	abaumannii_2	10	1	3	2	1	4	4	4	4Q>K
470.10163.fna	Resistant	abaumannii_2	10	1	3	2	1	4	4	4	4Q>K
903908.3.fna	Susceptible	abaumannii_2	405	5	3	16	4	29	1	60	148N>K
470.10117.fna	Susceptible	abaumannii_2	967	3	2	2	6	4	4	14	3V>A,166G>S,171D>H"
470.12426.fna	Susceptible	abaumannii_2	375	8	2	2	3	9	2	4	no_mutation
470.9050.fna	Susceptible	abaumannii_2	388	1	62	3	2	40	4	4	63V>I
470.10476.fna	Resistant	abaumannii_2	164	40	3	7	2	40	4	4	63V>I
470.10111.fna	Susceptible	abaumannii_2	164	40	3	7	2	40	4	4	63V>I
470.6179.fna	Susceptible	abaumannii_2	1903	1	2	101	2	9	2	3	3V>A
470.10043.fna	Resistant	abaumannii_2	16	7	7	2	2	8	4	4	no_mutation
470.10337.fna	Resistant	abaumannii_2	49	3	3	6	2	3	1	5	63V>I
470.10322.fna	Susceptible	abaumannii_2	49	3	3	6	2	3	1	5	63V>I
470.7666.fna	Susceptible	abaumannii_2	494	3	3	2	5	4	1	4	63V>I
470.9121.fna	Resistant	abaumannii_2	103	7	3	2	1	7	1	4	287T>I
470.7350.fna	Resistant	abaumannii_2	108	35	1	11	7	9	25	2	no_mutation
470.9113.fna	Resistant	abaumannii_2	267	12	37	2	2	3	2	14	4Q>K
470.7598.fna	Susceptible	abaumannii_2	437	3	2	2	2	30	4	28	no_mutation
470.10431.fna	Resistant	abaumannii_2	437	3	2	2	2	30	4	28	no_mutation
470.7509.fna	Susceptible	abaumannii_2	374	3	2	2	2	3	4	4	no_mutation
470.7506.fna	Resistant	abaumannii_2	136	3	2	19	25	5	2	5	3V>A,9D>Y,321V>I"
470.10040.fna	Susceptible	abaumannii_2	136	3	2	19	25	5	2	5	3V>A,9D>Y,321V>I"
470.9080.fna	Resistant	abaumannii_2	1108	2	156	2	2	2	2	2	117E>K
470.10074.fna	Resistant	abaumannii_2	195	2	2	2	2	2	1	2	117E>K
470.7427.fna	Susceptible	abaumannii_2	414	2	2	2	2	2	37	2	117E>K
470.10508.fna	Resistant	abaumannii_2	414	2	2	2	2	2	37	2	117E>K
470.2268.fna	Resistant	abaumannii_2	632	2	2	2	2	2	2	96	117E>K
470.8401.fna	Resistant	abaumannii_2	1154	2	2	2	2	2	2	148	117E>K
470.6172.fna	Resistant	abaumannii_2	187	2	2	2	2	2	2	43	117E>K
470.10110.fna	Resistant	abaumannii_2	415	2	2	2	2	68	2	2	117E>K
470.2427.fna	Resistant	abaumannii_2	2	2	2	2	2	2	2	2	117E>K
1398988.3.fna	Resistant	abaumannii_2	524	2	97	2	2	2	2	2	117E>K
470.10026.fna	Susceptible	abaumannii_2	2	2	2	2	2	2	2	2	117E>K
470.2425.fna	Resistant	abaumannii_2	215	27	2	7	2	2	1	2	117E>K
470.2428.fna	Resistant	abaumannii_2	636	2	1	2	2	2	1	1	117E>K
470.4786.fna	Resistant	abaumannii_2	79	26	2,2	2	2	29	4	5	3V>A
470.2261.fna	Resistant	abaumannii_2	499	5	2	39	2	3	1	5	no_mutation
470.7396.fna	Resistant	abaumannii_2	1091	1	153	1	2	65	1	5	no_mutation
1398971.3.fna	Resistant	abaumannii_2	406	1	1	1	2	65	1	5	no_mutation
470.2245.fna	Resistant	abaumannii_2	1088	1	1	1	2	65	1	4	no_mutation
470.4704.fna	Resistant	abaumannii_2	229	3	3	51	2	28	1	3	63V>I
470.10015.fna	Resistant	abaumannii_2	3	3	3	2	2	3	1	3	73E>D
470.5310.fna	Resistant	abaumannii_2	1106	2	1	2	1	5	1	1	no_mutation
470.1754.fna	Resistant	abaumannii_2	1	1	1	1	1	5	1	1	no_mutation
470.10202.fna	Susceptible	abaumannii_2	1	1	1	1	1	5	1	1	no_mutation
470.10072.fna	Resistant	abaumannii_2	20	3	1	1	1	5	1	1	no_mutation
470.10039.fna	Resistant	abaumannii_2	19	1	2	1	1	5	1	1	no_mutation
1409922.5.fna	Resistant	abaumannii_2	94	1	2	2	1	5	1	1	no_mutation
1409923.3.fna	Resistant	abaumannii_2	81	1	1	1	1	5	1	2	75D>G
470.9120.fna	Resistant	abaumannii_2	15	6	6	8	2	3	5	4	no_mutation
470.9075.fna	Susceptible	abaumannii_2	1095	1	52	2	2	67	5	4	no_mutation
470.10410.fna	Susceptible	abaumannii_2	962	1	52	2	2	67	1	4	no_mutation
470.7846.fna	Susceptible	abaumannii_2	963	1	52	2	2	67	5	5	no_mutation
470.9043.fna	Susceptible	abaumannii_2	1130	3	52	2	2	67	1	3	no_mutation
470.8022.fna	Resistant	abaumannii_2	412	1	52	2	2	67	4	5	no_mutation
470.10137.fna	Susceptible	abaumannii_2	971	3	52	2	2	67	4	4	no_mutation
470.9063.fna	Susceptible	abaumannii_2	665	1	75	2	2	67	1	2	no_mutation
470.10052.fna	Susceptible	abaumannii_2	412	1	52	2	2	67	4	5	no_mutation
470.9096.fna	Susceptible	abaumannii_2	240	3	3	2	5	7	2	51	75D>Y,117E>K"
470.9038.fna	Susceptible	abaumannii_2	155	3	2	2	2	44	4	4	no_mutation
470.10479.fna	Susceptible	abaumannii_2	966	3	2	2	2	44	4	5	no_mutation
470.7559.fna	Susceptible	abaumannii_2	107	34	35	37	1	5	6	36	3V>A,199A>S"
470.9109.fna	Resistant	abaumannii_2	1118	3	3	150	4	7	2	4	63V>I,166G>S"
470.2143.fna	Resistant	abaumannii_2	25	3	3	2	4	7	2	4	63V>I,141S>*,166G>S"
470.9049.fna	Susceptible	abaumannii_2	307	3	3	2	4	7	2	30	63V>I,166G>S"
470.10103.fna	Susceptible	abaumannii_2	25	3	3	2	4	7	2	4	63V>I,166G>S"
470.9061.fna	Susceptible	abaumannii_2	113	3	3	3	4	7	4	4	63V>I,166G>S"
470.9097.fna	Susceptible	abaumannii_2	193	3	1	7	1	7	2	4	63V>I,166G>S"
470.7577.fna	Susceptible	abaumannii_2	33	3	5	7	1	7	1	4	63V>I,166G>S"
470.7854.fna	Susceptible	abaumannii_2	126	3	2	7	2	7	1	3	63V>I,166G>S"
470.8116.fna	Resistant	abaumannii_2	1906	3	3	2	1	59	4	63	22E>K,28S>T,114V>I,133V>I,147D>N"
470.672.fna	Resistant	abaumannii_2	-	26	2	2	-	-	4	5	no_hit
470.7930.fna	Susceptible	abaumannii_2	71	20	26	26	14	26	16	25	6Y>F,47E>D,49H>Y,51D>E,55V>A,61Y>F,66A>T,70H>Y,98I>L,99S>T,101T>K,118T>A,138V>I,148N>D,166G>S,170R>G,175I>V,178S>N,183G>S,255K>T,308T>I,314N>S,315H>Q"
1439317.3.fna	Resistant	abaumannii_2	530	20	26	90	14	26	16	47	6Y>F,47E>D,49H>Y,51D>E,55V>A,61Y>F,66A>T,70H>Y,98I>L,99S>T,101T>K,118T>A,138V>I,148N>D,166G>S,170R>G,175I>V,178S>N,183G>S,255K>T,308T>I,314N>S,315H>Q"
470.10183.fna	Susceptible	abaumannii_2	501	22	26	47	14	50	16	25	6Y>F,47E>D,49H>Y,51D>E,55V>A,61Y>F,89I>L,98I>L,99S>T,101T>K,118T>A,138V>I,148N>D,166G>S,170R>G,175I>V,178S>N,183G>S,255K>T,308T>I,314N>S,315H>Q"
470.10025.fna	Susceptible	abaumannii_2	563	77	20	72	39	81	41	71	5Q>H,16K>N,20I>V,22E>T,24S>N,28S>I,38V>P,39N>S,41L>I,49H>Y,50L>I,55V>A,65A>N,66A>S,67L>I,70H>Q,72P>T,73E>D,75D>Q,81D>N,99S>T,101T>I,114V>I,118T>N,138V>I,144K>R,151V>I,167S>A,170R>L,175I>V,177S>A,183G>S,205L>I,277A>S,283A>T,308T>I,314N>S"
