# Supplementary material for: Immunosuppression broadens evolutionary pathways to drug resistance and treatment failure during Acinetobacter baumannii pneumonia in mice
Source: Nat Microbiol. 2022 May 26;7(6):796–809. doi: 10.1038/s41564-022-01126-8 (PMC9159950; doi:10.1038/s41564-022-01126-8)
Supplement: Supplementary file 4 — Mutation frequencies for reported isolates. [file 41564_2022_1126_MOESM4_ESM.xlsx]

## Sheet: Pool seq ImmuneCompetent
Predicted mutations in immune competent lineages pools				Reference genome:	Acinetobacter baumannii (ATCC® 17978™) published on June 14 2019]
Immune competent lineage 1
Annotation	seq id	position	mutation	position on CP012004	annotation on CP012004	P3Ab1	P6Ab1	P9Ab1	P10Ab1	P12Ab1	P15Ab1	annotation	gene	description
IspB R49H	1	800075	C→T	801471	ACX60_03850				0.092	0.4	0.915	R49H (CGT→CAT)	sdsA ←	All‑trans‑nonaprenyl‑diphosphate synthase (geranyl‑diphosphate specific)
dtpTintergenic	1	1248117	Δ1 bp	1249514	intergenic region: ACX60_05770 and ACX60_05775					0.109		intergenic (‑100/‑641)	dtpT ← / → NDEONHPJ_01160	Di‑/tripeptide transporter/3‑hydroxylaminophenol mutase
pdtaRintergenic	1	1648391	C→T	1649789	intergenic region: ACX60_07750 and ACX60_07755						0.061	intergenic (‑77/‑380)	pdtaR ← / → NDEONHPJ_01562	putative transcriptional regulatory protein pdtaR/hypothetical protein
rpoNintergenic	1	3208278	T→C	3164161	intergenic region: ACX60_14980 and ACX60_14985					0.051	0.053	intergenic (‑190/+52)	rpoN ← / ← NDEONHPJ_03085	RNA polymerase sigma‑54 factor/5S ribosomal RNA
Immune competent lineage 2
Annotation	seq id	position	mutation	position on CP012004	annotation on CP012004	P3Ab2	P6Ab2	P9Ab2	P10Ab2	P12Ab2	P15Ab2	annotation	gene	description
IspB R49H	1	800075	C→T	801471	ACX60_03850; IspB						0.092	R49H (CGT→CAT)	sdsA ←	All‑trans‑nonaprenyl‑diphosphate synthase (geranyl‑diphosphate specific)
Immune competent lineage 3
Annotation	seq id	position	mutation	position on CP012004	annotation on CP012004	P3Ab3	P6Ab3	P9Ab3	P10Ab3	P12Ab3	P15Ab3	annotation	gene	description
RpsB N235fs	1	1,280,535:1	+G	1281932	ACX60_05915: 30S ribosomal protein S2						0.06	coding (701/753 nt)	rpsB →	30S ribosomal protein S2
	1	1,280,535:2	+A								0.06	coding (701/753 nt)	rpsB →	30S ribosomal protein S2
AlaS D254A	1	2638247	A→C	2595191	ACX60_12345						0.066	D254A (GAC→GCC)	alaS →	Alanine‑‑tRNA ligase
rpoNintergenic	1	3208278	T→C	3164161	intergenic region: ACX60_14980 and ACX60_14985				0.058	0.067		intergenic (‑190/+52)	rpoN ← / ← NDEONHPJ_03085	RNA polymerase sigma‑54 factor/5S ribosomal RNA
A1S_3473 264_265insA	4	3838	+AGC	3838	A1S_3473						0.129	coding (779/1203 nt)	NDEONHPJ_03908 →	hypothetical protein

## Sheet: Pool seq ImmuneDeficient
Predicted mutations in immune deficient lineages pools				Reference genome:	Acinetobacter baumannii (ATCC® 17978™) published on June 14 2019]
Immune deficient lineage 1
Annotation	seq id	position	mutation	position on CP012004	annotation on CP012004			P3Cy1	P6Cy1	P9Cy1	P12Cy1	P15Cy1	annotation	gene	description
AdeL C312*	1	1303417	T→A	1304814	ACX60_06025; AdeL				0.696	0.7	0.757	0.921	C312* (TGT→TGA)	dmlR_5 →	HTH‑type transcriptional regulator DmlR
GyrB Q447H	1	5134	A→T	5223	gyrB						0.38	0.89	Q447H (CAA→CAT)	gyrB →	DNA gyrase subunit B
PilY S21*	1	347475	C→A	348873	ACX60_01660; pilus assembly protein PilY; S21*							0.077	S25* (TCA→TAA)	NDEONHPJ_00329 →	hypothetical protein
Immune deficient lineage 2
Annotation	seq id	position	mutation	position on CP012004	annotation on CP012004	P3Cy2	P6Cy2	P9Cy2	P12Cy2	P13Cy2	P14Cy2	P15Cy2	annotation	gene	description
GyrA A117E	1	930048	C→A	931444	ACX60_04430; GyrA				0.2823	0.449	0.397	0.323	A117E (GCA→GAA)	gyrA →	DNA gyrase subunit A
AdeL P131H	1	1302873	C→A	1304270	ACX60_06025; AdeL				0.1073	0.255	0.368	0.548	P131H (CCT→CAT)	dmlR_5 →	HTH‑type transcriptional regulator DmlR
AdeL Y324*	1	1,303,452:1	+AAT	1,304,849:1	ACX60_06025; AdeL		0.679	0.79	0.549	0.153	0.096		coding (971/1032 nt)	dmlR_5 →	HTH‑type transcriptional regulator DmlR
mfsA(-9)intergenic	1	3243372	A→G	3199255	ACX60_15145 ← / → ACX60_15150; mfsA (-9)				0.1033	0.22	0.4	0.6087	intergenic (‑240/‑9)	rpmI ← / → entS	50S ribosomal protein L35/Enterobactin exporter EntS
AcfR V136D	1	647978	T→A	649374	ACX60_03155; AcfR				0.1187	0.236	0.368	0.554	V136D (GTC→GAC)	NDEONHPJ_00630 →	hypothetical protein
LpxD T118_A119insA	1	1,691,108:1	+GCT	1,692,506:1	ACX60_07955; LpxD				0.0867	0.183	0.38	0.529	coding (357/1071 nt)	lpxD →	UDP‑3‑O‑acylglucosamine N‑acyltransferase
Immune deficient lineage 3
Annotation	seq id	position	mutation	position on CP012004	annotation on CP012004			P3Cy3	P6Cy3	P9Cy3	P12Cy3	P15Cy3	annotation	gene	description
PilY S21*	1	347475	C→A	348873	ACX60_01660; pilus assembly protein PilY S21*						0.14		S25* (TCA→TAA)	NDEONHPJ_00329 →	hypothetical protein
AcfR V136D	1	647978	T→A	649374	ACX60_03155; AcfR						0.756	0.911	V136D (GTC→GAC)	NDEONHPJ_00630 →	hypothetical protein
AdeL P131H	1	1302873	C→A	1304270	ACX60_06025; AdeL				0.213		0.807	0.916	P131H (CCT→CAT)	dmlR_5 →	HTH‑type transcriptional regulator DmlR
AdeL ∆I335A336	1	1303484	Δ6 bp	1304881	ACX60_06025; AdeL				0.323	0.875	0.222	0.084	coding (1003‑1008/1032 nt)	dmlR_5 →	HTH‑type transcriptional regulator DmlR
LpxD T118_A119insA	1	1,691,108:1	+GCT	1,692,506:1	ACX60_07955; LpxD				0.215	0.059	0.767	0.915	coding (357/1071 nt)	lpxD →	UDP‑3‑O‑acylglucosamine N‑acyltransferase
mfsA(-19)intergenic	1	3243362	T→A	3199245	ACX60_15145 ← / → ACX60_15150; mfsA (-19)						0.158		intergenic (‑230/‑19)	rpmI ← / → entS	50S ribosomal protein L35/Enterobactin exporter EntS
mfsA(-9)intergenic	1	3243372	A→G	3199255	ACX60_15145 ← / → ACX60_15150; mfsA (-9)						0.778	1	intergenic (‑240/‑9)	rpmI ← / → entS	50S ribosomal protein L35/Enterobactin exporter EntS

## Sheet: single col seq ImmuneCompetent
Predicted mutations in immune competent single isolates				Reference genome:	Acinetobacter baumannii (ATCC® 17978™) published on June 14 2019]
Single isolates selected on LB without ciprofloxacin from immune competent Passage 15
Annotation	seq id	position	mutation	CP012004 position	annotation	Ab11	Ab12	Ab21	Ab22	Ab31	Ab33	annotation	gene	description
IspB R47H	1	800075	C→T	801471	ACX60_03850; IspB	1	1	1				R49H (CGT→CAT)	sdsA ←	All‑trans‑nonaprenyl‑diphosphate synthase (geranyl‑diphosphate specific)
ACX60_04790 S27fs	1	1,018,974:1	+TC	1,020,370:1	ACX60_04790; intergenic: ACX60_04785 ← / ← ACX60_04795				1			coding (79/645 nt); S27fs	NDEONHPJ_00957 ←	hypothetical protein
MrcB 768delN	1	1321163	(TAT)2→1	1322560	ACX60_06125; 768delN						1	coding (2300‑2302/2397 nt); 767delN	mrcB ←	Penicillin‑binding protein 1B
ACX60_02425 V138I	1	493664	G→A	495062	ACX60_02425 →	1						NDEONHPJ_00483 →	V138I (GTC→ATC)		hypothetical protein
AlaA H391fs	1	1,673,793:1	+G	1,675,191:1	ACX60_07870; amino acid dehydrogenase					1		coding (1169/1245 nt)	dadA_1 →	D‑amino acid dehydrogenase
SoxF V374fs	1	1,806,255:1	+CG	1,807,652:1	ACX60_08520 →			1				coding (1120/1278 nt)	antA_1 →	Anthranilate 1,2‑dioxygenase large subunit
AdeS F214L	1	1928425	A→T	1929825	ACX60_09115 ←				1			F214L (TTT→TTA)	sasA_1 ←	Adaptive‑response sensory‑kinase SasA
ΔpAB3	2	1	Δ148,955 bp	pAB3	pAB3		1
Single isolates selected on LB with 1ug/mL ciprofloxacin from immune competent mice at Passage 10 or Passage 15						Isolates from passage 10 immune competent lineages												Isolates from passage 15 immune competent lineages
Annotation	seq id	position	mutation	CP012004 position	annotation	P10Ab1-1	P10Ab1-2	P10Ab1-3	P10Ab1-4	P10Ab2-1	P10Ab2-2	P10Ab2-3	P10Ab2-4	P10Ab3-1	P10Ab3-2	P10Ab3-3	P10Ab3-4	P15Ab2-1	P15Ab2-2	P15Ab2-3	P15Ab2-4	P15Ab2-5	P15Ab2-6	P15Ab2-7	P15Ab2-8	annotation	gene	description
RplN M7L	1	445973	A→T	447371	ACX60_02145													1								M7L (ATG→TTG)	rplN →	50S ribosomal protein L14
PrmA S217I	1	870203	G→T	871599	ACX60_04155: methyltransferase															1						S217I (AGT→ATT)	prmA_1 →	Ribosomal protein L11 methyltransferase
GyrA R241C	1	930419	C→T	931815	ACX60_04430: gyrA							1														R241C (CGT→TGT)	gyrA →	DNA gyrase subunit A
obg Δ12bp	1	1073936	Δ12 bp	1075333	ACX60_05080: obg	1																				coding (663‑674/1221 nt)	obg →	GTPase Obg
AdeL C312*	1	1303417	T→A	1304814	ACX60_06025	1	1	1	1	1	1	1	1	1	1	1	1		1		1	1	1	1	1	C312* (TGT→TGA)	dmlR_5 →	HTH‑type transcriptional regulator DmlR
MmgC V193M	1	1461405	G→A	1462802	ACX60_06825	1	1	1																		V193M (GTG→ATG)	mmgC_5 →	Acyl‑CoA dehydrogenase
ACX60_07895 A43fs	1	1,677,421:1	+C	1678819	ACX60_07895															1						coding (128/654 nt)	NDEONHPJ_01590 ←	hypothetical protein
ComL K197N	1	3034033	A→T	2989871	ACX60_14175: comL									1	1	1	1									K197N (AAA→AAT)	bamD →	Outer membrane protein assembly factor BamD
utcCintergenic	1	3,166,732:1	+A	3122570	intergenic region								1													intergenic (+27/+78)	NDEONHPJ_03041 → / ← uctC	hypothetical protein/Acetyl‑CoA:oxalate CoA‑transferase
PntB P363S	1	3271148	G→A	3227031	ACX60_15280	1	1	1																		P363S (CCG→TCG)	pntB ←	NAD(P) transhydrogenase subunit beta
RsgA Q45*	1	3316672	C→T	3272555	ACX60_15460				1																	Q45* (CAA→TAA)	rsgA →	Small ribosomal subunit biogenesis GTPase RsgA
ΔpAB3	2	1	Δ148,955 bp	pAB3	pAB3									1												pAB3	[repA]–NDEONHPJ_03885	157 genes

## Sheet: single col seq ImmuneDeficient
Predicted mutations			Reference genome:		Acinetobacter baumannii (ATCC® 17978™) published on June 14 2019]
Isolates selected on LB without ciprofloxacin from immune deficient mice at Passage 15 [Lindsay's isolate from 2017)
Annotation	seq id	position	mutation	CP012004 position	annotation	Cy11	Cy12	Cy21	Cy22	Cy31	Cy32	annotation	gene	description
GyrB Q447H	1	5134	A→T	5223	gyrB →	1	1					Q447H (CAA→CAT)	gyrB →	DNA gyrase subunit B
AdeL C312*	1	1303417	T→A	1304814	ACX60_06025 →	1	1					C312* (TGT→TGA)	dmlR_5 →	HTH‑type transcriptional regulator DmlR
AcfR V136D	1	647978	T→A	649374	ACX60_03155 →					1	1	V136D (GTC→GAC)	NDEONHPJ_00630 →	hypothetical protein
AdeL P131H	1	1302873	C→A	1304270	ACX60_06025 →					1	1	P131H (CCT→CAT)	dmlR_5 →	HTH‑type transcriptional regulator DmlR
LpxD insA	1	1,691,108:1	+GCT	1,692,506:1	ACX60_07955 →					1	1	coding (357/1071 nt)	lpxD →	UDP‑3‑O‑acylglucosamine N‑acyltransferase
mfsA(-9)intergenic	1	3243372	A→G	3199255	ACX60_15145 ← / → ACX60_15150					1	1	intergenic (‑240/‑9)	rpmI ← / → entS	50S ribosomal protein L35/Enterobactin exporter EntS
GyrA A117E	1	930048	C→A	931444	ACX60_04430; GyrA			1	1			A117E (GCA→GAA)	gyrA →	DNA gyrase subunit A
Single isolates selected on LB with 1ug/mL ciprofloxacin from immune deficient mice at Passage 15
Annotation	seq id	position	mutation	CP012004 position	annotation	CIP1-Cy11	CIP1-Cy13	CIP1-Cy21	CIP1-Cy22	CIP1-Cy32	CIP1-Cy33	annotation	gene	description
GyrB Q447H	1	5134	A→T	5223	gyrB →	1	1					Q447H (CAA→CAT)	gyrB →	DNA gyrase subunit B
AcfR V136D	1	647978	T→A	649374	ACX60_03155 →			1	1	1	1	V136D (GTC→GAC)	NDEONHPJ_00630 →	hypothetical protein
AdeL P131H	1	1302873	C→A	1304270	ACX60_06025 →			1	1	1	1	P131H (CCT→CAT)	dmlR_5 →	HTH‑type transcriptional regulator DmlR
AdeL C312*	1	1303417	T→A	1304814	ACX60_06025 →	1	1					C312* (TGT→TGA)	dmlR_5 →	HTH‑type transcriptional regulator DmlR
LpxD insA	1	1,691,108:1	+GCT	1,692,506:1	ACX60_07955 →			1	1	1	1	coding (357/1071 nt)	lpxD →	UDP‑3‑O‑acylglucosamine N‑acyltransferase
mfsA(-9)intergenic	1	3243372	A→G	3199255	ACX60_15145 ← / → ACX60_15150			1	1	1	1	intergenic (‑240/‑9)	rpmI ← / → entS	50S ribosomal protein L35/Enterobactin exporter EntS
Isolates selected on LB with 1ug/mL ciprofloxacin [Lindsay's isolate from 2017); P12 immune deficient lineages
Annotation	seq id	position	mutation	CP012004 position	annotation	Cy1a	Cy1b	Cy2a	Cy2b	Cy3a	Cy3c							annotation	gene	description
GyrB Q447H	1		A→T	5223	gyrB →	1	1											Q447H (CAA→CAT)		DNA gyrase subunit B
AdeL C312*	1		T→A	1304814	ACX60_06025 →	1	1											C312* (TGT→TGA)		transcriptional regulator
GyrA S81L											1
AdeL del6bp											1
AcfR V136D										1
AdeL P131H										1
LpxD insA										1
mfsA(-9)intergenic										1
GyrA A117E								1
GyrB +CGT									1
AdeL +ATA									1
