# Supplementary material for: Immunosuppression broadens evolutionary pathways to drug resistance and treatment failure during Acinetobacter baumannii pneumonia in mice
Source: Nat Microbiol. 2022 May 26;7(6):796–809. doi: 10.1038/s41564-022-01126-8 (PMC9159950; doi:10.1038/s41564-022-01126-8)
Supplement: Supplementary file 5 — LpxD sequences from 139 clinical isolates having different MLST profiles. [file 41564_2022_1126_MOESM5_ESM.txt]

LpxD sequences from 139 clinical isolates having different MLST profiles.  One isolate showed no LpxD homolog.

>AKQ26661.1 UDP-3-O-(3-hydroxymyristoyl) glucosamine N-acyltransferase [Acinetobacter baumannii AB17978]
MKVQQYRLDELAHLVKGELIGEGSLQFSNLASLENAEVNHLTFVNGEKHLDQAKVSRAGAYIVTAALKEHLPEKDNFIIV
DNPYLAFAILTHVFDKKISSTGIESTAQIHPSAVISETAYIGHYVVIGENCVVGDNTVIQSHTKLDDNVEVGKDCFIDSH
VTITGGSKLRDRVRIHSSTVIGGEGFGFAPYQGKWHRIAQLGSVLIGNDVRIGSNCSIDRGALDNTILEDGVIIDNLVQI
AHNVHIGSNTAIAAKCGIAGSTKIGKNCILAGACGVAGHLSIADNVTLTGMSMVTKNISEAGTYSSGTGLFENNHWKKTI
VRLRQLADVPLTQITKRLDHIQAQIESLESTFNLRK
>470.592_translation
MKVKQYRLDELAHLVKGELIGEGSLQFSNLASLENAEVNHLTFVNGEKHLDQAKVSRAGAYIVTAALKEHLPEKDNFIIV
DNPYLAFAILTHVFDKKISSTGIESTAQIHPSAVISETAYIGHYVVIGENCVVGDNTVIQSHTKLDDNVEVGKDCFIDSH
VTITGGSKLRDRVRIHSSTVIGGEGFGFAPYQGKWHRIAQLGSVLIGNDVRIGSNCSIDRGALDNTILEDGVIIDNLVQI
AHNVHIGSNTAIAAKCGIAGSTKIGKNCILAGACGVAGHLSIADNVTLTGMSMVTKNISEAGTYSSGTGLFENNHWKKTI
VRLRQLADVPLTQITKRLDHIQAQIESLESTFNLRK
>470.595_translation
MKVQQYRLDELAHLVKGELIGEGSLQFSNLASLENAEVNHLTFVNGEKHLDQAKVSRAGAYIITAALKEHLPEKDNFIIV
DNPYLAFAILTHVFDKKISSTGIESTAQIHPSAVISETAYIGHYVVIGENCVVGDNTVIQSHTKLDDNVEVGKDCFIDSH
VTITGGSKLRDRVRIHSSTVIGGEGFGFAPYQGKWHRIAQLGSVLIGNDVRIGSNCSIDRGALDNTILEDGVIIDNLVQI
AHNVHIGSNTAIAAKCGIAGSTKIGKNCILAGACGVAGHLSIADNVTLTGMSMVTKNISEAGTYSSGTGLFENNHWKKTI
VRLRQLADVPLTQITKRLDHIQAQIESLESTFNLRK
>470.598_translation
MKAQQYRLDELAHLVKGELIGEGSLQFSNLASLENAEVNHLTFVNGEKHLDQAKVSRAGAYIVTAALKEHLPEKDNFIIV
DNPYLAFAILTHVFDKKISSTGIESTAQIHPSAVISETAYIGHYVVIGENCVVGDNTVIQSHTKLDDNVEVGKDCFIDSH
VTITGGSKLRDRVRIHSSTVIGGEGFGFAPYQGKWHRIAQLGSVLIGNDVRIGSNCSIDRGALDNTILEDGVIIDNLVQI
AHNVHIGSNTAIAAKCGIAGSTKIGKNCILAGACGVAGHLSIADNVTLTGMSMVTKNISEAGTYSSGTGLFENNHWKKTI
VRLRQLADVPLTQITKRLDHIQAQIESLESTFNLRK
>470.1338_translation
MKVQQYRLDELAHLVKGELIGEGSLQFSNLASLENAEVNHLTFVNGEKHLDQAKVSRAGAYIVTAALKEHLPEKDNFIIV
DNPYLAFAILTHVFDKKISSTGIESTAQIHPSAVISETAYIGHYVVIGENCVVGDNTVIQSHTKLDDNVEVGKDCFIDSH
VTITGGSKLRDRVRIHSSTVIGGEGFGFAPYQGKWHRIAQLGSVLIGNDVRIGSNCSIDRGALDNTILEDGVIIDNLVQI
AHNVHIGSNTAIAAKCGIAGSTKIGKNCILAGACGVAGHLSIADNVTLTGMSMVTKNISEAGTYSSGTGLFENNHWKKTI
VRLRQLADVPLTQITKRLDHIQAQIESLESTFNLRK
>470.1555_translation
MKVKQYRLDELAHLVKGELIGEGSLQFSNLASLENAEVNHLTFVNGEKHLDQAKVSRAGAYIVTAALKEHLPEKDNFIIV
DNPYLAFAILTHVFDKKISSTGIESTAQIHPSAVISETAYIGHYVVIGENCVVGDNTVIQSHTKLDDNVEVGKDCFIDSH
VTITGGSKLRDRVRIHSSTVIGGEGFGFAPYQGKWHRIAQLGSVLIGNDVRIGSNCSIDRGALDNTILEDGVIIDNLVQI
AHNVHIGSNTAIAAKCGIAGSTKIGKNCILAGACGVAGHLSIADNVTLTGMSMVTKNISEAGTYSSGTGLFENNHWKKTI
VRLRQLADVPLTQITKRLDHIQAQIESLESTFNLRK
>470.1754_translation
MKVQQYRLDELAHLVKGELIGEGSLQFSNLASLENAEVNHLTFVNGEKHLDQAKVSRAGAYIVTAALKEHLPEKDNFIIV
DNPYLAFAILTHVFDKKISSTGIESTAQIHPSAVISETAYIGHYVVIGENCVVGDNTVIQSHTKLDDNVEVGKDCFIDSH
VTITGGSKLRDRVRIHSSTVIGGEGFGFAPYQGKWHRIAQLGSVLIGNDVRIGSNCSIDRGALDNTILEDGVIIDNLVQI
AHNVHIGSNTAIAAKCGIAGSTKIGKNCILAGACGVAGHLSIADNVTLTGMSMVTKNISEAGTYSSGTGLFENNHWKKTI
VRLRQLADVPLTQITKRLDHIQAQIESLESTFNLRK
>470.2143_translation
MKVQQYRLDELAHLVKGELIGEGSLQFSNLASLENAEVNHLTFVNGEKHLDQAKVSRAGAYIITAALKEHLPEKDNFIIV
DNPYLAFAILTHVFDKKISSTGIESTAQIHPSAVISETAYIGHYVVIGENCVVGDNTVIQ*HTKLDDNVEVGKDCFIDSH
VTITGSSKLRDRVRIHSSTVIGGEGFGFAPYQGKWHRIAQLGSVLIGNDVRIGSNCSIDRGALDNTILEDGVIIDNLVQI
AHNVHIGSNTAIAAKCGIAGSTKIGKNCILAGACGVAGHLSIADNVTLTGMSMVTKNISEAGTYSSGTGLFENNHWKKTI
VRLRQLADVPLTQITKRLDHIQAQIESLESTFNLRK
>470.2166_translation
MKVQQYRLDELAHLVKGELIGEGSLQFSNLASLENAEVNHLTFVNGEKHLDQAKVSRAGAYIVTAALKEHLPEKDNFIIV
DNPYLAFAILTHVFDKKISSTGIESTAQIHPSAVISETAYIGHYVVIGENCVVGDNTVIQSHTKLDDNVEVGKDCFIDSH
VTITGGSKLRDRVRIHSSTVIGGEGFGFAPYQGKWHRIAQLGSVLIGNDVRIGSNCSIDRGALDNTILEDGVIIDNLVQI
AHNVHIGSNTAIAAKCGIAGSTKIGKNCILAGACGVAGHLSIADNVTLTGMSMVTKNISEAGTYSSGTGLFENNHWKKTI
VRLRQLADVPLTQITKRLDHIQAQIESLESTFNLRK
>470.2245_translation
MKVQQYRLDELAHLVKGELIGEGSLQFSNLASLENAEVNHLTFVNGEKHLDQAKVSRAGAYIVTAALKEHLPEKDNFIIV
DNPYLAFAILTHVFDKKISSTGIESTAQIHPSAVISETAYIGHYVVIGENCVVGDNTVIQSHTKLDDNVEVGKDCFIDSH
VTITGGSKLRDRVRIHSSTVIGGEGFGFAPYQGKWHRIAQLGSVLIGNDVRIGSNCSIDRGALDNTILEDGVIIDNLVQI
AHNVHIGSNTAIAAKCGIAGSTKIGKNCILAGACGVAGHLSIADNVTLTGMSMVTKNISEAGTYSSGTGLFENNHWKKTI
VRLRQLADVPLTQITKRLDHIQAQIESLESTFNLRK
>470.2261_translation
MKVQQYRLDELAHLVKGELIGEGSLQFSNLASLENAEVNHLTFVNGEKHLDQAKVSRAGAYIVTAALKEHLPEKDNFIIV
DNPYLAFAILTHVFDKKISSTGIESTAQIHPSAVISETAYIGHYVVIGENCVVGDNTVIQSHTKLDDNVEVGKDCFIDSH
VTITGGSKLRDRVRIHSSTVIGGEGFGFAPYQGKWHRIAQLGSVLIGNDVRIGSNCSIDRGALDNTILEDGVIIDNLVQI
AHNVHIGSNTAIAAKCGIAGSTKIGKNCILAGACGVAGHLSIADNVTLTGMSMVTKNISEAGTYSSGTGLFENNHWKKTI
VRLRQLADVPLTQITKRLDHIQAQIESLESTFNLRK
>470.2268_translation
MKVQQYRLDELAHLVKGELIGEGSLQFSNLASLENAEVNHLTFVNGEKHLDQAKVSRAGAYIVTAALKEHLPEKDNFIIV
DNPYLAFAILTHVFDKKISSTGIESTAQIHPSAVISKTAYIGHYVVIGENCVVGDNTVIQSHTKLDDNVEVGKDCFIDSH
VTITGGSKLRDRVRIHSSTVIGGEGFGFAPYQGKWHRIAQLGSVLIGNDVRIGSNCSIDRGALDNTILEDGVIIDNLVQI
AHNVHIGSNTAIAAKCGIAGSTKIGKNCILAGACGVAGHLSIADNVTLTGMSMVTKNISEAGTYSSGTGLFENNHWKKTI
VRLRQLADVPLTQITKRLDHIQAQIESLESTFNLRK
>470.2425_translation
MKVQQYRLDELAHLVKGELIGEGSLQFSNLASLENAEVNHLTFVNGEKHLDQAKVSRAGAYIVTAALKEHLPEKDNFIIV
DNPYLAFAILTHVFDKKISSTGIESTAQIHPSAVISKTAYIGHYVVIGENCVVGDNTVIQSHTKLDDNVEVGKDCFIDSH
VTITGGSKLRDRVRIHSSTVIGGEGFGFAPYQGKWHRIAQLGSVLIGNDVRIGSNCSIDRGALDNTILEDGVIIDNLVQI
AHNVHIGSNTAIAAKCGIAGSTKIGKNCILAGACGVAGHLSIADNVTLTGMSMVTKNISEAGTYSSGTGLFENNHWKKTI
VRLRQLADVPLTQITKRLDHIQAQIESLESTFNLRK
>470.2427_translation
MKVQQYRLDELAHLVKGELIGEGSLQFSNLASLENAEVNHLTFVNGEKHLDQAKVSRAGAYIVTAALKEHLPEKDNFIIV
DNPYLAFAILTHVFDKKISSTGIESTAQIHPSAVISKTAYIGHYVVIGENCVVGDNTVIQSHTKLDDNVEVGKDCFIDSH
VTITGGSKLRDRVRIHSSTVIGGEGFGFAPYQGKWHRIAQLGSVLIGNDVRIGSNCSIDRGALDNTILEDGVIIDNLVQI
AHNVHIGSNTAIAAKCGIAGSTKIGKNCILAGACGVAGHLSIADNVTLTGMSMVTKNISEAGTYSSGTGLFENNHWKKTI
VRLRQLADVPLTQITKRLDHIQAQIESLESTFNLRK
>470.2428_translation
MKVQQYRLDELAHLVKGELIGEGSLQFSNLASLENAEVNHLTFVNGEKHLDQAKVSRAGAYIVTAALKEHLPEKDNFIIV
DNPYLAFAILTHVFDKKISSTGIESTAQIHPSAVISKTAYIGHYVVIGENCVVGDNTVIQSHTKLDDNVEVGKDCFIDSH
VTITGGSKLRDRVRIHSSTVIGGEGFGFAPYQGKWHRIAQLGSVLIGNDVRIGSNCSIDRGALDNTILEDGVIIDNLVQI
AHNVHIGSNTAIAAKCGIAGSTKIGKNCILAGACGVAGHLSIADNVTLTGMSMVTKNISEAGTYSSGTGLFENNHWKKTI
VRLRQLADVPLTQITKRLDHIQAQIESLESTFNLRK
>470.2431_translation
MKVKQYRLDELAHLVKGELIGEGSLQFSNLASLENAEVNHLTFVNGEKHLDQAKVSRAGAYIVTAALKEHLPEKDNFIIV
DNPYLAFAILTHVFDKKISSTGIESTAQIHPSAVISETAYIGHYVVIGENCVVGDNTVIQSHTKLDDNVEVGKDCFIDSH
VTITGGSKLRDRVRIHSSTVIGGEGFGFAPYQGKWHRIAQLGSVLIGNDVRIGSNCSIDRGALDNTILEDGVIIDNLVQI
AHNVHIGSNTAIAAKCGIAGSTKIGKNCILAGACGVAGHLSIADNVTLTGMSMVTKNISEAGTYSSGTGLFENNHWKKTI
VRLRQLADVPLTQITKRLDHIQAQIESLESTFNLRK
>470.4704_translation
MKVQQYRLDELAHLVKGELIGEGSLQFSNLASLENAEVNHLTFVNGEKHLDQAKVSRAGAYIITAALKEHLPEKDNFIIV
DNPYLAFAILTHVFDKKISSTGIESTAQIHPSAVISETAYIGHYVVIGENCVVGDNTVIQSHTKLDDNVEVGKDCFIDSH
VTITGGSKLRDRVRIHSSTVIGGEGFGFAPYQGKWHRIAQLGSVLIGNDVRIGSNCSIDRGALDNTILEDGVIIDNLVQI
AHNVHIGSNTAIAAKCGIAGSTKIGKNCILAGACGVAGHLSIADNVTLTGMSMVTKNISEAGTYSSGTGLFENNHWKKTI
VRLRQLADVPLTQITKRLDHIQAQIESLESTFNLRK
>470.4786_translation
MKAQQYRLDELAHLVKGELIGEGSLQFSNLASLENAEVNHLTFVNGEKHLDQAKVSRAGAYIVTAALKEHLPEKDNFIIV
DNPYLAFAILTHVFDKKISSTGIESTAQIHPSAVISETAYIGHYVVIGENCVVGDNTVIQSHTKLDDNVEVGKDCFIDSH
VTITGGSKLRDRVRIHSSTVIGGEGFGFAPYQGKWHRIAQLGSVLIGNDVRIGSNCSIDRGALDNTILEDGVIIDNLVQI
AHNVHIGSNTAIAAKCGIAGSTKIGKNCILAGACGVAGHLSIADNVTLTGMSMVTKNISEAGTYSSGTGLFENNHWKKTI
VRLRQLADVPLTQITKRLDHIQAQIESLESTFNLRK
>470.5304_translation
MKVQQYRLDELAHLVKGELIGEGSLQFSNLASLENAEVNHLTFVNGEKHLDQAKVSRAGAYIVTAALKEHLPEKDNFIIV
DNPYLAFAILTHVFDKKISSTGIESTAQIHPSAVISKTAYIGHYVVIGENCVVGDNTVIQSHTKLDDNVEVGKDCFIDSH
VTITGGSKLRDRVRIHSSTVIGGEGFGFAPYQGKWHRIAQLGSVLIGNDVRIGSNCSIDRGALDNTILEDGVIIDNLVQI
AHNVHIGSNTAIAAKCGIAGSTKIGKNCILAGACGVAGHLSIADNVTLTGMSMVTKNISEAGTYSSGTGLFENNHWKKTI
VRLRQLADVPLTQITKRLDHIQAQIESLESTFNLRK
>470.5310_translation
MKVQQYRLDELAHLVKGELIGEGSLQFSNLASLENAEVNHLTFVNGEKHLDQAKVSRAGAYIVTAALKEHLPEKDNFIIV
DNPYLAFAILTHVFDKKISSTGIESTAQIHPSAVISETAYIGHYVVIGENCVVGDNTVIQSHTKLDDNVEVGKDCFIDSH
VTITGGSKLRDRVRIHSSTVIGGEGFGFAPYQGKWHRIAQLGSVLIGNDVRIGSNCSIDRGALDNTILEDGVIIDNLVQI
AHNVHIGSNTAIAAKCGIAGSTKIGKNCILAGACGVAGHLSIADNVTLTGMSMVTKNISEAGTYSSGTGLFENNHWKKTI
VRLRQLADVPLTQITKRLDHIQAQIESLESTFNLRK
>470.6172_translation
MKVQQYRLDELAHLVKGELIGEGSLQFSNLASLENAEVNHLTFVNGEKHLDQAKVSRAGAYIVTAALKEHLPEKDNFIIV
DNPYLAFAILTHVFDKKISSTGIESTAQIHPSAVISKTAYIGHYVVIGENCVVGDNTVIQSHTKLDDNVEVGKDCFIDSH
VTITGGSKLRDRVRIHSSTVIGGEGFGFAPYQGKWHRIAQLGSVLIGNDVRIGSNCSIDRGALDNTILEDGVIIDNLVQI
AHNVHIGSNTAIAAKCGIAGSTKIGKNCILAGACGVAGHLSIADNVTLTGMSMVTKNISEAGTYSSGTGLFENNHWKKTI
VRLRQLADVPLTQITKRLDHIQAQIESLESTFNLRK
>470.6179_translation
MKAQQYRLDELAHLVKGELIGEGSLQFSNLASLENAEVNHLTFVNGEKHLDQAKVSRAGAYIVTAALKEHLPEKDNFIIV
DNPYLAFAILTHVFDKKISSTGIESTAQIHPSAVISETAYIGHYVVIGENCVVGDNTVIQSHTKLDDNVEVGKDCFIDSH
VTITGGSKLRDRVRIHSSTVIGGEGFGFAPYQGKWHRIAQLGSVLIGNDVRIGSNCSIDRGALDNTILEDGVIIDNLVQI
AHNVHIGSNTAIAAKCGIAGSTKIGKNCILAGACGVAGHLSIADNVTLTGMSMVTKNISEAGTYSSGTGLFENNHWKKTI
VRLRQLADVPLTQITKRLDHIQAQIESLESTFNLRK
>470.6180_translation
MKVQQYRLDELAHLVKGELIGEGSLQFSNLASLENAEVNHLTFVNGEKHLDQAKVSRAGAYIVTAALKEHLPEKDNFIIV
DNPYLAFAILTHVFDKKISSTGIESTAQIHPSAVISETAYIGHYVVIGENCVVGDNTVIQSHTKLDDNVEVGKDCFIDSH
VTITGGSKLRDRVRIHSSTVIGGEGFGFAPYQGKWHRIAQLGSVLIGNDVRIGSNCSIDRGALDNTILEDGVIIDNLVQI
AHNVHIGSNTAIAAKCGIAGSTKIGKNCILAGACGVAGHLSIADNVTLTGMSMVTKNISEAGTYSSGTGLFENNHWKKTI
VRLRQLADVPLTQITKRLDHIQAQIESLESTFNLRK
>470.6191_translation
MKVQQYRLDELAHLVKGELIGEGSLQFSNLASLENAEVNHLTFVNGEKHLDQAKVSRAGAYIVTAALKEHLPEKDNFIIV
DNPYLAFAILTHVFDKKISSTGIESTAQIHPSAVISETAYIGHYVVIGENCVVGDNTVIQSHTKLDDKVEVGKDCFIDSH
VTITGGSKLRDRVRIHSSTVIGGEGFGFAPYQGKWHRIAQLGSVLIGNDVRIGSNCSIDRGALDNTILEDGVIIDNLVQI
AHNVHIGSNTAIAAKCGIAGSTKIGKNCILAGACGVAGHLSIADNVTLTGMSMVTKNISEAGTYSSGTGLFENNHWKKTI
VRLRQLADVPLTQITKRLDHIQAQIESLESTFNLRK
>470.6194_translation
MKVQQYRLDELAHLVKGELIGEGSLQFSNLASLENAEVNHLTFVNGEKHLDQAKVSRAGAYIVTAALKEHLPEKDNFIIV
DNPYLAFAILTHVFDKKISSTGIESTAQIHPSAVISETAYIGHYVVIGENCVVGDNTVIQSHTKLDDNVEVGKDCFIDSH
VTITGGSKLRDRVRIHSSTVIGGEGFGFAPYQGKWHRIAQLGSVLIGNDVRIGSNCSIDRGALDNTILEDGVIIDNLVQI
AHNVHIGSNTAIAAKCGIAGSTKIGKNCILAGACGVAGHLSIADNVTLTGMSMVTKNISEAGTYSSGTGLFENNHWKKTI
VRLRQLADVPLTQITKRLDHIQAQIESLESTFNLRK
>470.6205_translation
MKAQQYRLDELAHLVKGELIGEGSLQFSNLASLENAEVNHLTFVNGEKHLDQAKVSRAGAYIVTAALKEHLPEKDNFIIV
DNPYLAFAILTHVFDKKISSTGIESTAQIHPSAVISETAYIGHYVVIGENCVVGDNTVIQSHTKLDDNVEVGKDCFIDSH
VTITGGSKLRDRVRIHSSTVIGGEGFGFAPYQGKWHRIAQLGSVLIGNDVRIGSNCSIDRGALDNTILEDGVIIDNLVQI
AHNVHIGSNTAIAAKCGIAGSTKIGKNCILAGACGVAGHLSIADNVTLTGMSMVTKNISEAGTYSSGTGLFENNHWKKTI
VRLRQLADVPLTQITKRLDHIQAQIESLESTFNLRK
>470.7350_translation
MKVQQYRLDELAHLVKGELIGEGSLQFSNLASLENAEVNHLTFVNGEKHLDQAKVSRAGAYIVTAALKEHLPEKDNFIIV
DNPYLAFAILTHVFDKKISSTGIESTAQIHPSAVISETAYIGHYVVIGENCVVGDNTVIQSHTKLDDNVEVGKDCFIDSH
VTITGGSKLRDRVRIHSSTVIGGEGFGFAPYQGKWHRIAQLGSVLIGNDVRIGSNCSIDRGALDNTILEDGVIIDNLVQI
AHNVHIGSNTAIAAKCGIAGSTKIGKNCILAGACGVAGHLSIADNVTLTGMSMVTKNISEAGTYSSGTGLFENNHWKKTI
VRLRQLADVPLTQITKRLDHIQAQIESLESTFNLRK
>470.7396_translation
MKVQQYRLDELAHLVKGELIGEGSLQFSNLASLENAEVNHLTFVNGEKHLDQAKVSRAGAYIVTAALKEHLPEKDNFIIV
DNPYLAFAILTHVFDKKISSTGIESTAQIHPSAVISETAYIGHYVVIGENCVVGDNTVIQSHTKLDDNVEVGKDCFIDSH
VTITGGSKLRDRVRIHSSTVIGGEGFGFAPYQGKWHRIAQLGSVLIGNDVRIGSNCSIDRGALDNTILEDGVIIDNLVQI
AHNVHIGSNTAIAAKCGIAGSTKIGKNCILAGACGVAGHLSIADNVTLTGMSMVTKNISEAGTYSSGTGLFENNHWKKTI
VRLRQLADVPLTQITKRLDHIQAQIESLESTFNLRK
>470.7399_translation
MKVQQYRLDELAHLVKGELIGEGSLQFSNLASLENAEVNHLTFVNGEKHLDQAKVSRAGAYIVTAALKEHLPEKDNFIIV
DNPYLAFAILTHVFDKKISSTGIESTAQIHPSAVISETAYIGHYVVIGENCVVGDNTVIQSHTKLDDNVEVGKDCFIDSH
VTITGGSKLRDRVRIHSSTVIGGEGFGFAPYQGKWHRIAQLGSVLIGNDVRIGSNCSIDRGALDNTILEDGVIIDNLVQI
AHNVHIGSNTAIAAKCGIAGSTKIGKNCILAGACGVAGHLSIADNVTLTGMSMVTKNISEAGTYSSGTGLFENNHWKKTI
VRLRQLADVPLTQITKRLDHIQAQIESLESTFNLRK
>470.7416_translation
MKVQQYRLDELAHLVKGELIGEGSLQFSNLASLENAEVNHLTFVNGEKHLDQAKVSRAGAYIVTAALKEHLPEKDNFIIV
DNPYLAFAILTHVFDKKISSTGIESTAQIHPSAVISETAYIGHYVVIGENCVVGDNTVIQSHTKLDDNVEVGKDCFIDSH
VTITGGSKLRDRVRIHSSTVIGGEGFGFAPYQGKWHRIAQLGSVLIGNDVRIGSNCSIDRGALDNTILEDGVIIDNLVQI
AHNVHIGSNTAIAAKCGIAGSTKIGKNCILAGACGVAGHLSITDNVTLTGMSMVTKNISEAGTYSSGTGLFENNHWKKTI
VRLRQLADVPLTQITKRLDHIQAQIESLESTFNLRK
>470.7427_translation
MKVQQYRLDELAHLVKGELIGEGSLQFSNLASLENAEVNHLTFVNGEKHLDQAKVSRAGAYIVTAALKEHLPEKDNFIIV
DNPYLAFAILTHVFDKKISSTGIESTAQIHPSAVISKTAYIGHYVVIGENCVVGDNTVIQSHTKLDDNVEVGKDCFIDSH
VTITGGSKLRDRVRIHSSTVIGGEGFGFAPYQGKWHRIAQLGSVLIGNDVRIGSNCSIDRGALDNTILEDGVIIDNLVQI
AHNVHIGSNTAIAAKCGIAGSTKIGKNCILAGACGVAGHLSIADNVTLTGMSMVTKNISEAGTYSSGTGLFENNHWKKTI
VRLRQLADVPLTQITKRLDHIQAQIESLESTFNLRK
>470.7429_translation
MKVQQYRLDELAHLVKGELIGEGSLQFSNLASLENAEVNHLTFVNGEKHLDQAKVSRAGAYIVTAALKEHLPEKDNFIIV
DNPYLAFAILTHVFDKKISSTGIESTAQIHPSAVISETAYIGHYVVIGENCVVGDNTVIQSHTKLDDNVEVGKDCFIDSH
VTITGGSKLRDRVRIHSSTVIGGEGFGFAPYQGKWHRIAQLGSVLIGNDVRIGSNCSIDRGALDNTILEDGVIIDNLVQI
AHNVHIGSNTAIAAKCGIAGSTKIGKNCILAGACGVAGHLSIADNVTLTGMSMVTKNISEAGTYSSGTGLFENNHWKKTI
VRLRQLADVPLTQITKRLDHIQAQIESLESTFNLRK
>470.7506_translation
MKAQQYRLYELAHLVKGELIGEGSLQFSNLASLENAEVNHLTFVNGEKHLDQAKVSRAGAYIVTAALKEHLPEKDNFIIV
DNPYLAFAILTHVFDKKISSTGIESTAQIHPSAVISETAYIGHYVVIGENCVVGDNTVIQSHTKLDDNVEVGKDCFIDSH
VTITGGSKLRDRVRIHSSTVIGGEGFGFAPYQGKWHRIAQLGSVLIGNDVRIGSNCSIDRGALDNTILEDGVIIDNLVQI
AHNVHIGSNTAIAAKCGIAGSTKIGKNCILAGACGVAGHLSIADNVTLTGMSMVTKNISEAGTYSSGTGLFENNHWKKTI
IRLRQLADVPLTQITKRLDHIQAQIESLESTFNLRK
>470.7509_translation
MKVQQYRLDELAHLVKGELIGEGSLQFSNLASLENAEVNHLTFVNGEKHLDQAKVSRAGAYIVTAALKEHLPEKDNFIIV
DNPYLAFAILTHVFDKKISSTGIESTAQIHPSAVISETAYIGHYVVIGENCVVGDNTVIQSHTKLDDNVEVGKDCFIDSH
VTITGGSKLRDRVRIHSSTVIGGEGFGFAPYQGKWHRIAQLGSVLIGNDVRIGSNCSIDRGALDNTILEDGVIIDNLVQI
AHNVHIGSNTAIAAKCGIAGSTKIGKNCILAGACGVAGHLSIADNVTLTGMSMVTKNISEAGTYSSGTGLFENNHWKKTI
VRLRQLADVPLTQITKRLDHIQAQIESLESTFNLRK
>470.7516_translation
MKVQQYRLDELAHLVKGELIGEGSLQFSNLASLENAEVNHLTFVNGEKHLDQAKVSRAGAYIVTTALKEHLPEKDNFIIV
DNPYLAFAILTHVFDKKISTTGIESTAQIHPSAVISETAYIGHYVVIGENCVVGDNTVIQSHTKLDDNVEVGKDCFIDSH
VTITGGSKLRDRVRIHSSTVIGGEGFGFAPYQGKWHRIAQLGSVLIGNDVRIGSNCSIDRGALDNTILEDGVIIDNLVQI
AHNVHIGSNTAIAAKCGIAGSTKIGKNCILAGACGVAGHLSIADNVTLTGMSMVTKNISEAGTYSSGTGLFENNHWKKTI
VRLRQLADVPLTQITKRLDHIQAQIESLESTFNLRK
>470.7519_translation
MKVQQYRLDELAHLVKGELIGEGSLQFSNLASLENAEVNHLTFVNGEKHLDQAKVSRAGAYIVTAALKEHLPEKDNFIIV
DNPYLAFAILTHVFDKKISSTGIESTAQIHPSAVISETAYIGHYVVIGENCVVGDNTVIQSHTKLDDNVEVGKDCFIDSH
VTITGGSKLRDRVRIHSSTVIGGEGFGFAPYQGKWHRIAQLGSVLIGNDVRIGSNCSIDRGALDNTILEDGVIIDNLVQI
AHNVHIGSNTAIAAKCGIAGSTKIGKNCILAGACGVAGHLSIADNVTLTGMSMVTKNISEAGTYSSGTGLFENNHWKKTI
VRLRQLADVPLTQITKRLDHIQAQIESLESTFNLRK
>470.7522_translation
MKVQQYRLDELAHLVKGELIGEGSLQFSNLASLENAEVNHLTFVNGEKHLDQAKVSRAGAYIVTAALKEHLPEKDNFIIV
DNPYLAFAILTHVFDKKISSTGIESTAQIHPSAVISETAYIGHYVVIGENCVVGDNTVIQSHTKLDDNVEVGKDCFIDSH
VTITGGSKLRDRVRIHSSTVIGGEGFGFAPYQGKWHRIAQLGSVLIGNDVRIGSNCSIDRGALDNTILEDGVIIDNLVQI
AHNVHIGSNTAIAAKCGIAGSTKIGKNCILAGACGVAGHLSIADNVTLTGMSMVTKNISEAGTYSSGTGLFENNHWKKTI
VRLRQLADVPLTQITKRLDHIQAQIESLESTFNLRK
>470.7523_translation
MKVQQYRLDELAHLVKGELIGEGSLQFSNLASLENAEVNHLTFVNGEKHLDQAKVSRAGAYIVTAALKEHLPEKDNFIIV
DNPYLAFAILTHVFDKKISSTGIESTAQIHPSAVISETAYIGHYVVIGENCVVGDNTVIQSHTKLDDNVEVGKDCFIDSH
VTITGGSKLRDRVRIHSSTVIGGEGFGFAPYQGKWHRIAQLGSVLIGNDVRIGSNCSIDRGALDNTILEDGVIIDNLVQI
AHNVHIGSNTAIAAKCGIAGSTKIGKNCILAGACGVAGHLSIADNVTLTGMSMVTKNISEAGTYSSGTGLFENNHWKKTI
VRLRQLADVPLTQITKRLDHIQAQIESLESTFNLRK
>470.7524_translation
MKVQQYRLDELAHLVKGELIGEGSLQFSNLASLENAEVNHLTFVNGEKHLDQAKVSRAGAYIVTAALKEHLPEKDNFIIV
DNPYLAFAILTHVFDKKISSTGIESTAQIHPSAVISETAYIGHYVVIGENCVVGDNTVIQSHTKLDDNVEVGKDCFIDSH
VTITGGSKLRDRVRIHSSTVIGGEGFGFAPYQGKWHRIAQLGSVLIGNDVRIGSNCSIDRGALDNTILEDGVIIDNLVQI
AHNVHIGSNTAIAAKCGIAGSTKIGKNCILAGACGVAGHLSIADNVTLTGMSMVTKNISEAGTYSSGTGLFENNHWKKTI
VRLRQLADVPLTQITKRLDHIQAQIESLESTFNLRK
>470.7542_translation
MKVQQYRLDELAHLVKGELIGEGSLQFSNLASLENAEVNHLTFVNGEKHLDQAKVSRAGAYIVTAALKEHLPEKDNFIIV
DNPYLAFAILTHVFDKKISSTGIESTAQIHPSAVISETAYIGHYVVIGENCVVGDNTVIQSHTKLDDNVEVGKDCFIDSH
VTITGGSKLRDRVRIHSSTVIGGEGFGFAPYQGKWHRIAQLGSVLIGNDVRIGSNCSIDRGALDNTILEDGVIIDNLVQI
AHNVHIGSNTAIAAKCGIAGSTKIGKNCILAGACGVAGHLSIADNVTLTGMSMVTKNISEAGTYSSGTGLFENNHWKKTI
VRLRQLADVPLTQITKRLDHIQAQIESLESTFNLRK
>470.7552_translation
MKVQQYRLDELAHLVKGELIGEGSLQFSNLASLENAEVNHLTFVNGEKHLDQAKVSRAGAYIVTAALKEHLPEKDNFIIV
DNPYLAFAILTHVFDKKISSTGIESTAQIHPSAVISETAYIGHYVVIGENCVVGDNTVIQSHTKLDDNVEVGKDCFIDSH
VTITGGSKLRDRVRIHSSTVIGGEGFGFAPYQGKWHRIAQLGSVLIGNDVRIGSNCSIDRGALDNTILEDGVIIDNLVQI
AHNVHIGSNTAIAAKCGIAGSTKIGKNCILAGACGVAGHLSIADNVTLTGMSMVTKNISEAGTYSSGTGLFENNHWKKTI
VRLRQLADVPLTQITKRLDHIQAQIESLESTFNLRK
>470.7559_translation
MKAQQYRLDELAHLVKGELIGEGSLQFSNLASLENAEVNHLTFVNGEKHLDQAKVSRAGAYIVTAALKEHLPEKDNFIIV
DNPYLAFAILTHVFDKKISSTGIESTAQIHPSAVISETAYIGHYVVIGENCVVGDNTVIQSHTKLDDNVEVGKDCFIDSH
VTITGGSKLRDRVRIHSSTVIGGEGFGFAPYQGKWHRISQLGSVLIGNDVRIGSNCSIDRGALDNTILEDGVIIDNLVQI
AHNVHIGSNTAIAAKCGIAGSTKIGKNCILAGACGVAGHLSIADNVTLTGMSMVTKNISEAGTYSSGTGLFENNHWKKTI
VRLRQLADVPLTQITKRLDHIQAQIESLESTFNLRK
>470.7576_translation
MKVQQYRLDELAHLVKGELIGEGSLQFSNLASLENAEVNHLTFVNGEKHLDQAKVSRAGAYIVTAALKEHLPEKDNFIIV
DNPYLAFAILTHVFDKKISSTGIESTAQIHPSAVISETAYIGHYVVIGENCVVGDNTVIQSHTKLDDNVEVGKDCFIDSH
VTITGGSKLRDRVRIHSSTVIGGEGFGFAPYQGKWHRIAQLGSVLIGNDVRIGSNCSIDRGALDNTILEDGVIIDNLVQI
AHNVHIGSNTAIAAKCGIAGSTKIGKNCILAGACGVAGHLSIADNVTLTGMSMVTKNISEAGTYSSGTGLFENNHWKKTI
VRLRQLADVPLTQITKRLDHIQAQIESLESTFNLRK
>470.7577_translation
MKVQQYRLDELAHLVKGELIGEGSLQFSNLASLENAEVNHLTFVNGEKHLDQAKVSRAGAYIITAALKEHLPEKDNFIIV
DNPYLAFAILTHVFDKKISSTGIESTAQIHPSAVISETAYIGHYVVIGENCVVGDNTVIQSHTKLDDNVEVGKDCFIDSH
VTITGSSKLRDRVRIHSSTVIGGEGFGFAPYQGKWHRIAQLGSVLIGNDVRIGSNCSIDRGALDNTILEDGVIIDNLVQI
AHNVHIGSNTAIAAKCGIAGSTKIGKNCILAGACGVAGHLSIADNVTLTGMSMVTKNISEAGTYSSGTGLFENNHWKKTI
VRLRQLADVPLTQITKRLDHIQAQIESLESTFNLRK
>470.7598_translation
MKVQQYRLDELAHLVKGELIGEGSLQFSNLASLENAEVNHLTFVNGEKHLDQAKVSRAGAYIVTAALKEHLPEKDNFIIV
DNPYLAFAILTHVFDKKISSTGIESTAQIHPSAVISETAYIGHYVVIGENCVVGDNTVIQSHTKLDDNVEVGKDCFIDSH
VTITGGSKLRDRVRIHSSTVIGGEGFGFAPYQGKWHRIAQLGSVLIGNDVRIGSNCSIDRGALDNTILEDGVIIDNLVQI
AHNVHIGSNTAIAAKCGIAGSTKIGKNCILAGACGVAGHLSIADNVTLTGMSMVTKNISEAGTYSSGTGLFENNHWKKTI
VRLRQLADVPLTQITKRLDHIQAQIESLESTFNLRK
>470.7666_translation
MKVQQYRLDELAHLVKGELIGEGSLQFSNLASLENAEVNHLTFVNGEKHLDQAKVSRAGAYIITAALKEHLPEKDNFIIV
DNPYLAFAILTHVFDKKISSTGIESTAQIHPSAVISETAYIGHYVVIGENCVVGDNTVIQSHTKLDDNVEVGKDCFIDSH
VTITGGSKLRDRVRIHSSTVIGGEGFGFAPYQGKWHRIAQLGSVLIGNDVRIGSNCSIDRGALDNTILEDGVIIDNLVQI
AHNVHIGSNTAIAAKCGIAGSTKIGKNCILAGACGVAGHLSIADNVTLTGMSMVTKNISEAGTYSSGTGLFENNHWKKTI
VRLRQLADVPLTQITKRLDHIQAQIESLESTFNLRK
>470.7846_translation
MKVQQYRLDELAHLVKGELIGEGSLQFSNLASLENAEVNHLTFVNGEKHLDQAKVSRAGAYIVTAALKEHLPEKDNFIIV
DNPYLAFAILTHVFDKKISSTGIESTAQIHPSAVISETAYIGHYVVIGENCVVGDNTVIQSHTKLDDNVEVGKDCFIDSH
VTITGGSKLRDRVRIHSSTVIGGEGFGFAPYQGKWHRIAQLGSVLIGNDVRIGSNCSIDRGALDNTILEDGVIIDNLVQI
AHNVHIGSNTAIAAKCGIAGSTKIGKNCILAGACGVAGHLSIADNVTLTGMSMVTKNISEAGTYSSGTGLFENNHWKKTI
VRLRQLADVPLTQITKRLDHIQAQIESLESTFNLRK
>470.7854_translation
MKVQQYRLDELAHLVKGELIGEGSLQFSNLASLENAEVNHLTFVNGEKHLDQAKVSRAGAYIITAALKEHLPEKDNFIIV
DNPYLAFAILTHVFDKKISSTGIESTAQIHPSAVISETAYIGHYVVIGENCVVGDNTVIQSHTKLDDNVEVGKDCFIDSH
VTITGSSKLRDRVRIHSSTVIGGEGFGFAPYQGKWHRIAQLGSVLIGNDVRIGSNCSIDRGALDNTILEDGVIIDNLVQI
AHNVHIGSNTAIAAKCGIAGSTKIGKNCILAGACGVAGHLSIADNVTLTGMSMVTKNISEAGTYSSGTGLFENNHWKKTI
VRLRQLADVPLTQITKRLDHIQAQIESLESTFNLRK
>470.7930_translation
MKVQQFRLDELAHLVKGELIGEGSLQFSNLASLENAEVNHLTFVNGDKYLEQAKASRAGAFIVTATLKEYLPEKDNFIIV
DNPYLAFAILTHVFDKKLTSKGIESTAQIHPSAVISEAAYIGHYVVIGENCVVGDNTIIQSHTKLDDDVEVGKDCFIDSH
VTITGSSKLGDRVRVHSNTVIGSEGFGFAPYQGKWHRIAQLGSVLIGNDVRIGSNCSIDRGALDNTILEDGVIIDNLVQI
AHNVHIGSNTAIAATCGIAGSTKIGKNCILAGACGVAGHLSIADNVTLTGMSMVTKNISEAGTYSSGIGLFENSQWKKTI
VRLRQLADVPLTQITKRLDHIQAQIESLESTFNLRK
>470.7931_translation
MKVQQYRLDELAHLVKGELIGEGSLQFSNLASLENAEVNHLTFVNGEKHLDQAKVSCAGAYIVTAALKEHLPEKDNFIIV
DNPYLAFAILTHVFDKKISSTGIESTAQIHPSAVISETAYIGHYVVIGENCVVGDNTVIQSHTKLDDNVEVGKDCFIDSH
VTITGGSKLRDRVRIHSSTVIGGEGFGFAPYQGKWHRIAQLGSVLIGNDVRIGSNCSIDRGALDNTILEDGVIIDNLVQI
AHNVHIGSNTAIAAKCGIAGSTKIGKNCILAGACGVAGHLSIADNVTLTGMSMVTKNISEAGTYSSGTGLFENNHWKKTI
VRLRQLADVPLTQITKRLDHIQAQIESLESTFNLRK
>470.8022_translation
MKVQQYRLDELAHLVKGELIGEGSLQFSNLASLENAEVNHLTFVNGEKHLDQAKVSRAGAYIVTAALKEHLPEKDNFIIV
DNPYLAFAILTHVFDKKISSTGIESTAQIHPSAVISETAYIGHYVVIGENCVVGDNTVIQSHTKLDDNVEVGKDCFIDSH
VTITGGSKLRDRVRIHSSTVIGGEGFGFAPYQGKWHRIAQLGSVLIGNDVRIGSNCSIDRGALDNTILEDGVIIDNLVQI
AHNVHIGSNTAIAAKCGIAGSTKIGKNCILAGACGVAGHLSIADNVTLTGMSMVTKNISEAGTYSSGTGLFENNHWKKTI
VRLRQLADVPLTQITKRLDHIQAQIESLESTFNLRK
>470.8116_translation
MKVQQYRLDELAHLVKGELIGKGSLQFTNLASLENAEVNHLTFVNGEKHLDQAKVSRAGAYIVTAALKEHLPEKDNFIIV
DNPYLAFAILTHVFDKKISSTGIESTAQIHPSAIISETAYIGHYVVIGENCVIGDNTVIQSHTKLDNNVEVGKDCFIDSH
VTITGGSKLRDRVRIHSSTVIGGEGFGFAPYQGKWHRIAQLGSVLIGNDVRIGSNCSIDRGALDNTILEDGVIIDNLVQI
AHNVHIGSNTAIAAKCGIAGSTKIGKNCILAGACGVAGHLSIADNVTLTGMSMVTKNISEAGTYSSGTGLFENNHWKKTI
VRLRQLADVPLTQITKRLDHIQAQIESLESTFNLRK
>470.8401_translation
MKVQQYRLDELAHLVKGELIGEGSLQFSNLASLENAEVNHLTFVNGEKHLDQAKVSRAGAYIVTAALKEHLPEKDNFIIV
DNPYLAFAILTHVFDKKISSTGIESTAQIHPSAVISKTAYIGHYVVIGENCVVGDNTVIQSHTKLDDNVEVGKDCFIDSH
VTITGGSKLRDRVRIHSSTVIGGEGFGFAPYQGKWHRIAQLGSVLIGNDVRIGSNCSIDRGALDNTILEDGVIIDNLVQI
AHNVHIGSNTAIAAKCGIAGSTKIGKNCILAGACGVAGHLSIADNVTLTGMSMVTKNISEAGTYSSGTGLFENNHWKKTI
VRLRQLADVPLTQITKRLDHIQAQIESLESTFNLRK
>470.9025_translation
MKVQQYRLDELAHLVKGELIGEGSLQFSNLASLENAEVNHLTFVNGEKHLDQAKVSRAGAYIVTTALKEHLPEKDNFIIV
DNPYLAFAILTHVFDKKISSTGIESTAQIHPSAVISETAYIGHYVVIGENCVVGDNTVIQSHTKLDDNVEVGKDCFIDSH
VTITGGSKLRDRVRIHSSTVIGGEGFGFAPYQGKWHRIAQLGSVLIGNDVRIGSNCSIDRGALDNTILEDGVIIDNLVQI
AHNVHIGSNTAIAAKCGIAGSTKIGKNCILAGACGVAGHLSIADNVTLTGMSMVTKNISEAGTYSSGTGLFENNHWKKTI
VRLRQLADVPLTQITKRLDHIQAQIESLESTFNLRK
>470.9038_translation
MKVQQYRLDELAHLVKGELIGEGSLQFSNLASLENAEVNHLTFVNGEKHLDQAKVSRAGAYIVTAALKEHLPEKDNFIIV
DNPYLAFAILTHVFDKKISSTGIESTAQIHPSAVISETAYIGHYVVIGENCVVGDNTVIQSHTKLDDNVEVGKDCFIDSH
VTITGGSKLRDRVRIHSSTVIGGEGFGFAPYQGKWHRIAQLGSVLIGNDVRIGSNCSIDRGALDNTILEDGVIIDNLVQI
AHNVHIGSNTAIAAKCGIAGSTKIGKNCILAGACGVAGHLSIADNVTLTGMSMVTKNISEAGTYSSGTGLFENNHWKKTI
VRLRQLADVPLTQITKRLDHIQAQIESLESTFNLRK
>470.9043_translation
MKVQQYRLDELAHLVKGELIGEGSLQFSNLASLENAEVNHLTFVNGEKHLDQAKVSRAGAYIVTAALKEHLPEKDNFIIV
DNPYLAFAILTHVFDKKISSTGIESTAQIHPSAVISETAYIGHYVVIGENCVVGDNTVIQSHTKLDDNVEVGKDCFIDSH
VTITGGSKLRDRVRIHSSTVIGGEGFGFAPYQGKWHRIAQLGSVLIGNDVRIGSNCSIDRGALDNTILEDGVIIDNLVQI
AHNVHIGSNTAIAAKCGIAGSTKIGKNCILAGACGVAGHLSIADNVTLTGMSMVTKNISEAGTYSSGTGLFENNHWKKTI
VRLRQLADVPLTQITKRLDHIQAQIESLESTFNLRK
>470.9049_translation
MKVQQYRLDELAHLVKGELIGEGSLQFSNLASLENAEVNHLTFVNGEKHLDQAKVSRAGAYIITAALKEHLPEKDNFIIV
DNPYLAFAILTHVFDKKISSTGIESTAQIHPSAVISETAYIGHYVVIGENCVVGDNTVIQSHTKLDDNVEVGKDCFIDSH
VTITGSSKLRDRVRIHSSTVIGGEGFGFAPYQGKWHRIAQLGSVLIGNDVRIGSNCSIDRGALDNTILEDGVIIDNLVQI
AHNVHIGSNTAIAAKCGIAGSTKIGKNCILAGACGVAGHLSIADNVTLTGMSMVTKNISEAGTYSSGTGLFENNHWKKTI
VRLRQLADVPLTQITKRLDHIQAQIESLESTFNLRK
>470.9050_translation
MKVQQYRLDELAHLVKGELIGEGSLQFSNLASLENAEVNHLTFVNGEKHLDQAKVSRAGAYIITAALKEHLPEKDNFIIV
DNPYLAFAILTHVFDKKISSTGIESTAQIHPSAVISETAYIGHYVVIGENCVVGDNTVIQSHTKLDDNVEVGKDCFIDSH
VTITGGSKLRDRVRIHSSTVIGGEGFGFAPYQGKWHRIAQLGSVLIGNDVRIGSNCSIDRGALDNTILEDGVIIDNLVQI
AHNVHIGSNTAIAAKCGIAGSTKIGKNCILAGACGVAGHLSIADNVTLTGMSMVTKNISEAGTYSSGTGLFENNHWKKTI
VRLRQLADVPLTQITKRLDHIQAQIESLESTFNLRK
>470.9051_translation
MKVQQYRLDELAHLVKGELIGEGSLQFSNLASLENAEVNHLTFVNGEKHLDQAKVSRAGAYIVTAALKEHLPEKDNFIIV
DNPYLAFAILTHVFDKKISSTGIESTAQIHPSAVISETAYIGHYVVIGENCVVGDNTVIQSHTKLDDNVEVGKDCFIDSH
VTITGGSKLRDRVRIHSSTVIGGEGFGFAPYQGKWHRIAQLGSVLIGNDVRIGSNCSIDRGALDNTILEDGVIIDNLVQI
AHNVHIGSNTAIAAKCGIAGSTKIGKNCILAGACGVAGHLSIADNVTLTGMSMVTKNISEAGTYSSGTGLFENNHWKKTI
VRLRQLADVPLTQITKRLDHIQAQIESLESTFNLRK
>470.9052_translation
MKVQQYRLDELAHLVKGELIGEGSLQFSNLASLENAEVNHLTFVNGEKHLDQAKVSRAGAYIVTAALKEHLPEKDNFIIV
DNPYLAFAILTHVFDKKISSTGIESTAQIHPSAVISETAYIGHYVVIGENCVVGDNTVIQSHTKLDDNVEVGKDCFIDSH
VTITGGSKLRDRVRIHSSTVIGGEGFGFAPYQGKWHRIAQLGSVLIGNDVRIGSNCSIDRGALDNTILEDGVIIDNLVQI
AHNVHIGSNTAIAAKCGIAGSTKIGKNCILAGACGVAGHLSIADNVTLTGMSMVTKNISEAGTYSSGTGLFENNHWKKTI
VRLRQLADVPLTQITKRLDHIQAQIESLESTFNLRK
>470.9061_translation
MKVQQYRLDELAHLVKGELIGEGSLQFSNLASLENAEVNHLTFVNGEKHLDQAKVSRAGAYIITAALKEHLPEKDNFIIV
DNPYLAFAILTHVFDKKISSTGIESTAQIHPSAVISETAYIGHYVVIGENCVVGDNTVIQSHTKLDDNVEVGKDCFIDSH
VTITGSSKLRDRVRIHSSTVIGGEGFGFAPYQGKWHRIAQLGSVLIGNDVRIGSNCSIDRGALDNTILEDGVIIDNLVQI
AHNVHIGSNTAIAAKCGIAGSTKIGKNCILAGACGVAGHLSIADNVTLTGMSMVTKNISEAGTYSSGTGLFENNHWKKTI
VRLRQLADVPLTQITKRLDHIQAQIESLESTFNLRK
>470.9062_translation
MKVQQYRLDELAHLVKGELIGEGSLQFSNLASLENAEVNHLTFVNGEKHLDQAKVSRAGAYIVTAALKEHLPEKDNFIIV
DNPYLAFAILTHVFDKKISSTGIESTAQIHPSAVISKTAYIGHYVVIGENCVVGDNTVIQSHTKLDDNVEVGKDCFIDSH
VTITGGSKLRDRVRIHSSTVIGGEGFGFAPYQGKWHRIAQLGSVLIGNDVRIGSNCSIDRGALDNTILEDGVIIDNLVQI
AHNVHIGSNTAIAAKCGIAGSTKIGKNCILAGACGVAGHLSIADNVTLTGMSMVTKNISEAGTYSSGTGLFENNHWKKTI
VRLRQLADVPLTQITKRLDHIQAQIESLESTFNLRK
>470.9063_translation
MKVQQYRLDELAHLVKGELIGEGSLQFSNLASLENAEVNHLTFVNGEKHLDQAKVSRAGAYIVTAALKEHLPEKDNFIIV
DNPYLAFAILTHVFDKKISSTGIESTAQIHPSAVISETAYIGHYVVIGENCVVGDNTVIQSHTKLDDNVEVGKDCFIDSH
VTITGGSKLRDRVRIHSSTVIGGEGFGFAPYQGKWHRIAQLGSVLIGNDVRIGSNCSIDRGALDNTILEDGVIIDNLVQI
AHNVHIGSNTAIAAKCGIAGSTKIGKNCILAGACGVAGHLSIADNVTLTGMSMVTKNISEAGTYSSGTGLFENNHWKKTI
VRLRQLADVPLTQITKRLDHIQAQIESLESTFNLRK
>470.9069_translation
MKVKQYRLDELAHLVKGELIGEGSLQFSNLASLENAEVNHLTFVNGEKHLDQAKVSRAGAYIVTAALKEHLPEKDNFIIV
DNPYLAFAILTHVFDKKISSTGIESTAQIHPSAVISETAYIGHYVVIGENCVVGDNTVIQSHTKLDDNVEVGKDCFIDSH
VTITGGSKLRDRVRIHSSTVIGGEGFGFAPYQGKWHRIAQLGSVLIGNDVRIGSNCSIDRGALDNTILEDGVIIDNLVQI
AHNVHIGSNTAIAAKCGIAGSTKIGKNCILAGACGVAGHLSIADNVTLTGMSMVTKNISEAGTYSSGTGLFENNHWKKTI
VRLRQLADVPLTQITKRLDHIQAQIESLESTFNLRK
>470.9074_translation
MKVQQYRLDELAHLVKGELIGEGSLQFSNLASLENAEVNHLTFVNGEKHLDQAKVSRAGAYIVTAALKEHLPEKDNFIIV
DNPYLAFAILTHVFDKKISSTGIESTAQIHPSAVISETAYIGHYVVIGENCVVGDNTVIQSHTKLDDNVEVGKDCFIDSH
VTITGGSKLRDRVRIHSSTVIGGEGFGFAPYQGKWHRIAQLGSVLIGNDVRIGSNCSIDRGALDNTILEDGVIIDNLVQI
AHNVHIGSNTAIAAKCGIAGSTKIGKNCILAGACGVAGHLSIADNVTLTGMSMVTKNISEAGTYSSGTGLFENNHWKKTI
VRLRQLADVPLTQITKRLDHIQAQIESLESTFNLRK
>470.9075_translation
MKVQQYRLDELAHLVKGELIGEGSLQFSNLASLENAEVNHLTFVNGEKHLDQAKVSRAGAYIVTAALKEHLPEKDNFIIV
DNPYLAFAILTHVFDKKISSTGIESTAQIHPSAVISETAYIGHYVVIGENCVVGDNTVIQSHTKLDDNVEVGKDCFIDSH
VTITGGSKLRDRVRIHSSTVIGGEGFGFAPYQGKWHRIAQLGSVLIGNDVRIGSNCSIDRGALDNTILEDGVIIDNLVQI
AHNVHIGSNTAIAAKCGIAGSTKIGKNCILAGACGVAGHLSIADNVTLTGMSMVTKNISEAGTYSSGTGLFENNHWKKTI
VRLRQLADVPLTQITKRLDHIQAQIESLESTFNLRK
>470.9076_translation
MKVQQYRLDELAHLVKGELIGEGSLQFSNLASLENAEVNHLTFVNGEKHLDQAKVSRAGAYIVTAALKEHLPEKDNFIIV
DNPYLAFAILTHVFDKKISSTGIESTAQIHPSAVISETAYIGHYVVIGENCVVGDNTVIQSHTKLDDKVEVGKDCFIDSH
VTITGGSKLRDRVRIHSSTVIGGEGFGFAPYQGKWHRIAQLGSVLIGNDVRIGSNCSIDRGALDNTILEDGVIIDNLVQI
AHNVHIGSNTAIAAKCGIAGSTKIGKNCILAGACGVAGHLSIADNVTLTGMSMVTKNISEAGTYSSGTGLFENNHWKKTI
VRLRQLADVPLTQITKRLDHIQAQIESLESTFNLRK
>470.9077_translation
MKAQQYRLDELAHLVKGELIGEGSLQFSNLASLENAEVNHLTFVNGEKHLDQAKVSRAGAYIVTAALKEHLPEKDNFIIV
DNPYLAFAILTHVFDKKISSTGIESTAQIHPSAVISETAYIGHYVVIGENCVVGDNTVIQSHTKLDDNVEVGKDCFIDSH
VTITGGSKLRDRVRIHSSTVIGGEGFGFAPYQGKWHRIAQLGSVLIGNDVRIGSNCSIDRGALDNTILEDGVIIDNLVQI
AHNVHIGSNTAIAAKCGIAGSTKIGKNCILAGACGVAGHLSIADNVTLTGMSMVTKNISEAGTYSSGTGLFENNHWKKTI
VRLRQLADVPLTQITKRLDHIQAQIESLESTFNLRK
>470.9080_translation
MKVQQYRLDELAHLVKGELIGEGSLQFSNLASLENAEVNHLTFVNGEKHLDQAKVSRAGAYIVTAALKEHLPEKDNFIIV
DNPYLAFAILTHVFDKKISSTGIESTAQIHPSAVISKTAYIGHYVVIGENCVVGDNTVIQSHTKLDDNVEVGKDCFIDSH
VTITGGSKLRDRVRIHSSTVIGGEGFGFAPYQGKWHRIAQLGSVLIGNDVRIGSNCSIDRGALDNTILEDGVIIDNLVQI
AHNVHIGSNTAIAAKCGIAGSTKIGKNCILAGACGVAGHLSIADNVTLTGMSMVTKNISEAGTYSSGTGLFENNHWKKTI
VRLRQLADVPLTQITKRLDHIQAQIESLESTFNLRK
>470.9092_translation
MKVQQYRLDELAHLVKGELIGEGSLQFSNLASLENAEVNHLTFVNGEKHLDQAKVSRAGAYIVTAALKEHLPEKDNFIIV
DNPYLAFAILTHVFDKKISSTGIESTAQIHPSAVISETAYIGHYVVIGENCVVGDNTVIQSHTKLDDKVEVGKDCFIDSH
VTITGGSKLRDRVRIHSSTVIGGEGFGFAPYQGKWHRIAQLGSVLIGNDVRIGSNCSIDRGALDNTILEDGVIIDNLVQI
AHNVHIGSNTAIAAKCGIAGSTKIGKNCILAGACGVAGHLSIADNVTLTGMSMVTKNISEAGTYSSGTGLFENNHWKKTI
VRLRQLADVPLTQITKRLDHIQAQIESLESTFNLRK
>470.9096_translation
MKVQQYRLDELAHLVKGELIGEGSLQFSNLASLENAEVNHLTFVNGEKHLDQAKVSRAGAYIVTAALKEHLPEKYNFIIV
DNPYLAFAILTHVFDKKISSTGIESTAQIHPSAVISKTAYIGHYVVIGENCVVGDNTVIQSHTKLDDNVEVGKDCFIDSH
VTITGGSKLRDRVRIHSSTVIGGEGFGFAPYQGKWHRIAQLGSVLIGNDVRIGSNCSIDRGALDNTILEDGVIIDNLVQI
AHNVHIGSNTAIAAKCGIAGSTKIGKNCILAGACGVAGHLSIADNVTLTGMSMVTKNISEAGTYSSGTGLFENNHWKKTI
VRLRQLADVPLTQITKRLDHIQAQIESLESTFNLRK
>470.9103_translation
MKVQQYRLDELAHLVKGELIGEGSLQFSNLASLENAEVNHLTFVNGEKHLDQAKVSRAGAYIITAALKEHLPEKDNFIIV
DNPYLAFAILTHVFDKKISSTGIESTAQIHPSAVISETAYIGHYVVIGENCVVGDNTVIQSHTKLDDNVEVGKDCFIDSH
VTITGGSKLRDRVRIHSSTVIGGEGFGFAPYQGKWHRIAQLGSVLIGNDVRIGSNCSIDRGALDNTILEDGVIIDNLVQI
AHNVHIGSNTAIAAKCGIAGSTKIGKNCILAGACGVAGHLSIADNVTLTGMSMVTKNISEAGTYSSGTGLFENNHWKKTI
VRLRQLADVPLTQITKRLDHIQAQIESLESTFNLRK
>470.9107_translation
MKVQQYRLDELAHLVKGELIGEGSLQFSNLASLENAEVNHLTFVNGEKHLDQAKVSRAGAYIVTAALKEHLPEKDNFIIV
DNPYLAFAILTHVFDKKISSTGIESTAQIHPSAVISETAYIGHYVVIGENCVVGDNTVIQSHTKLDDNVEVGKDCFIDSH
VTITGGSKLRDRVRIHSSTVIGGEGFGFAPYQGKWHRIAQLGSVLIGNDVRIGSNCSIDRGALDNTILEDGVIIDNLVQI
AHNVHIGSNTAIAAKCGIAGSTKIGKNCILAGACGVAGHLSIADNVTLTGMSMVTKNISEAGTYSSGTGLFENNHWKKTI
VRLRQLADVPLTQITKRLDHIQAQIESLESTFNLRK
>470.9109_translation
MKVQQYRLDELAHLVKGELIGEGSLQFSNLASLENAEVNHLTFVNGEKHLDQAKVSRAGAYIITAALKEHLPEKDNFIIV
DNPYLAFAILTHVFDKKISSTGIESTAQIHPSAVISETAYIGHYVVIGENCVVGDNTVIQSHTKLDDNVEVGKDCFIDSH
VTITGSSKLRDRVRIHSSTVIGGEGFGFAPYQGKWHRIAQLGSVLIGNDVRIGSNCSIDRGALDNTILEDGVIIDNLVQI
AHNVHIGSNTAIAAKCGIAGSTKIGKNCILAGACGVAGHLSIADNVTLTGMSMVTKNISEAGTYSSGTGLFENNHWKKTI
VRLRQLADVPLTQITKRLDHIQAQIESLESTFNLRK
>470.9113_translation
MKVKQYRLDELAHLVKGELIGEGSLQFSNLASLENAEVNHLTFVNGEKHLDQAKVSRAGAYIVTAALKEHLPEKDNFIIV
DNPYLAFAILTHVFDKKISSTGIESTAQIHPSAVISETAYIGHYVVIGENCVVGDNTVIQSHTKLDDNVEVGKDCFIDSH
VTITGGSKLRDRVRIHSSTVIGGEGFGFAPYQGKWHRIAQLGSVLIGNDVRIGSNCSIDRGALDNTILEDGVIIDNLVQI
AHNVHIGSNTAIAAKCGIAGSTKIGKNCILAGACGVAGHLSIADNVTLTGMSMVTKNISEAGTYSSGTGLFENNHWKKTI
VRLRQLADVPLTQITKRLDHIQAQIESLESTFNLRK
>470.9115_translation
MKAQQYRLDELAHLVKGELIGEGSLQFSNLASLENAEVNHLTFVNGEKHLDQAKVSRAGAYIVTAALKEHLPEKDNFIIV
DNPYLAFAILTHVFDKKISSTGIESTAQIHPSAVISETAYIGHYVVIGENCVVGDNTVIQSHTKLDDNVEVGKDCFIDSH
VTITGGSKLRDRVRIHSSTVIGGEGFGFAPYQGKWHRIAQLGSVLIGNDVRIGSNCSIDRGALDNTILEDGVIIDNLVQI
AHNVHIGSNTAIAAKCGIAGSTKIGKNCILAGACGVAGHLSIADNVTLTGMSMVTKNISEAGTYSSGTGLFENNHWKKTI
VRLRQLADVPLTQITKRLDHIQAQIESLESTFNLRK
>470.9120_translation
MKVQQYRLDELAHLVKGELIGEGSLQFSNLASLENAEVNHLTFVNGEKHLDQAKVSRAGAYIVTAALKEHLPEKDNFIIV
DNPYLAFAILTHVFDKKISSTGIESTAQIHPSAVISETAYIGHYVVIGENCVVGDNTVIQSHTKLDDNVEVGKDCFIDSH
VTITGGSKLRDRVRIHSSTVIGGEGFGFAPYQGKWHRIAQLGSVLIGNDVRIGSNCSIDRGALDNTILEDGVIIDNLVQI
AHNVHIGSNTAIAAKCGIAGSTKIGKNCILAGACGVAGHLSIADNVTLTGMSMVTKNISEAGTYSSGTGLFENNHWKKTI
VRLRQLADVPLTQITKRLDHIQAQIESLESTFNLRK
>470.9121_translation
MKVQQYRLDELAHLVKGELIGEGSLQFSNLASLENAEVNHLTFVNGEKHLDQAKVSRAGAYIVTAALKEHLPEKDNFIIV
DNPYLAFAILTHVFDKKISSTGIESTAQIHPSAVISETAYIGHYVVIGENCVVGDNTVIQSHTKLDDNVEVGKDCFIDSH
VTITGGSKLRDRVRIHSSTVIGGEGFGFAPYQGKWHRIAQLGSVLIGNDVRIGSNCSIDRGALDNTILEDGVIIDNLVQI
AHNVHIGSNTAIAAKCGIAGSTKIGKNCILAGACGVAGHLSIADNVILTGMSMVTKNISEAGTYSSGTGLFENNHWKKTI
VRLRQLADVPLTQITKRLDHIQAQIESLESTFNLRK
>470.9250_translation
MKVQQYRLDELAHLVKGELIGEGSLQFSNLASLENAEVNHLTFVNGEKHLDQAKVSRAGAYIVTAALKEHLPEKDNFIIV
DNPYLAFAILTHVFDKKISSTGIESTAQIHPSAVISETAYIGHYVVIGENCVVGDNTVIQSHTKLDDNVEVGKDCFIDSH
VTITGGSKLRDRVRIHSSTVIGGEGFGFAPYQGKWHRIAQLGSVLIGNDVRIGSNCSIDRGALDNTILEDGVIIDNLVQI
AHNVHIGSNTAIAAKCGIAGSTKIGKNCILAGACGVAGHLSIADNVTLTGMSMVTKNISEAGTYSSGTGLFENNHWKKTI
VRLRQLADVPLTQITKRLDHIQAQIESLESTFNLRK
>470.9978_translation
MKVQQYRLDELAHLVKGELIGEGSLQFSNLASLENAEVNHLTFVNGEKHLDQAKVSRAGAYIVTAALKEHLPEKDNFIIV
DNPYLAFAILTHVFDKKISSTGIESTAQIHPSAVISETAYIGHYVVIGENCVVGDNTVIQSHTKLDDNVEVGKDCFIDSH
VTITGGSKLRDRVRIHSSTVIGGEGFGFAPYQGKWHRIAQLGSVLIGNDVRIGSNCSIDRGALDNTILEDGVIIDNLVQI
AHNVHIGSNTAIAAKCGIAGSTKIGKNCILAGACGVAGHLSIADNVTLTGMSMVTKNISEAGTYSSGTGLFENNHWKKTI
VRLRQLADVPLTQITKRLDHIQAQIESLESTFNLRK
>470.10000_translation
MKVQQYRLDELAHLVKGELIGEGSLQFSNLASLENAEVNHLTFVNGEKHLDQAKVSRAGAYIVTAALKEHLPEKDNFIIV
DNPYLAFAILTHVFDKKISSTGIESTAQIHPSAVISETAYIGHYVVIGENCVVGDNTVIQSHTKLDDNVEVGKDCFIDSH
VTITGGSKLRDRVRIHSSTVIGGEGFGFAPYQGKWHRIAQLGSVLIGNDVRIGSNCSIDRGALDNTILEDGVIIDNLVQI
AHNVHIGSNTAIAAKCGIAGSTKIGKNCILAGACGVAGHLSIADNVTLTGMSMVTKNISEAGTYSSGTGLFENNHWKKTI
VRLRQLADVPLTQITKRLDHIQAQIESLESTFNLRK
>470.10015_translation
MKVQQYRLDELAHLVKGELIGEGSLQFSNLASLENAEVNHLTFVNGEKHLDQAKVSRAGAYIVTAALKEHLPDKDNFIIV
DNPYLAFAILTHVFDKKISSTGIESTAQIHPSAVISETAYIGHYVVIGENCVVGDNTVIQSHTKLDDNVEVGKDCFIDSH
VTITGGSKLRDRVRIHSSTVIGGEGFGFAPYQGKWHRIAQLGSVLIGNDVRIGSNCSIDRGALDNTILEDGVIIDNLVQI
AHNVHIGSNTAIAAKCGIAGSTKIGKNCILAGACGVAGHLSIADNVTLTGMSMVTKNISEAGTYSSGTGLFENNHWKKTI
VRLRQLADVPLTQITKRLDHIQAQIESLESTFNLRK
>470.10018_translation
MKVQQYRLDELAHLVKGELIGEGSLQFSNLASLENAEVNHLTFVNGEKHLDQAKVSRAGAYIVTAALKEHLPEKDNFIIV
DNPYLAFAILTHVFDKKISSTGIESTAQIHPSAVISETAYIGHYVVIGENCVVGDNTVIQSHTKLDDNVEVGKDCFIDSH
VTITGGSKLRDRVRIHSSTVIGGEGFGFAPYQGKWHRIAQLGSVLIGNDVRIGSNCSIDRGALDNTILEDGVIIDNLVQI
AHNVHIGSNTAIAAKCGIAGSTKIGKNCILAGACGVAGHLSIADNVTLTGMSMVTKNISEAGTYSSGTGLFENNHWKKTI
VRLRQLADVPLTQITKRLDHIQAQIESLESTFNLRK
>470.10025_translation
MKVQHYRLDELAHLVNGELVGTGNLQFINLASLENAEPSHITFVNGEKYIDQAKASRAGAYIVTNSIKEQLTDKQNFIIV
NNPYLAFAILTHVFDKKITSIGIESTAQIHPSAIISENAYIGHYVVIGENCVVGDNTIIQSHTRLDDNVEIGKDCFIDSH
VTITGGAKLLDRVRVHASTVIGSEGFGFAPYQGKWHRIAQLGSVIIGNDVRIGSNCSIDRGALDNTILEDGVIIDNLVQI
AHNVHIGSNTAIAAKCGIAGSTKIGKNCILAGACGVSGHLSITDNVTLTGMSMVTKNISEAGTYSSGIGLFENSHWKKTI
VRLRQLADVPLTQITKRLDHIQAQIESLESTFNLRK
>470.10026_translation
MKVQQYRLDELAHLVKGELIGEGSLQFSNLASLENAEVNHLTFVNGEKHLDQAKVSRAGAYIVTAALKEHLPEKDNFIIV
DNPYLAFAILTHVFDKKISSTGIESTAQIHPSAVISKTAYIGHYVVIGENCVVGDNTVIQSHTKLDDNVEVGKDCFIDSH
VTITGGSKLRDRVRIHSSTVIGGEGFGFAPYQGKWHRIAQLGSVLIGNDVRIGSNCSIDRGALDNTILEDGVIIDNLVQI
AHNVHIGSNTAIAAKCGIAGSTKIGKNCILAGACGVAGHLSIADNVTLTGMSMVTKNISEAGTYSSGTGLFENNHWKKTI
VRLRQLADVPLTQITKRLDHIQAQIESLESTFNLRK
>470.10027_translation
MKVQQYRLDELAHLVKGELIGEGSLQFSNLASLENAEVNHLTFVNGEKHLDQAKVSRAGAYIVTAALKEHLPEKDNFIIV
DNPYLAFAILTHIFDKKISSTGIESTAQIHPSAVISETAYIGHYVVIGENCVVGDNTVIQSHTKLDDNVEVGKDCFIDSH
VTITGSSKLRDRVRIHSSTVIGGEGFGFAPYQGKWHRIAQLGSVLIGNDVRIGSNCSIDRGALDNTILEDGVIIDNLVQI
AHNVHIGSNTAIAAKCGIAGSTKIGKNCILAGACGVAGHLSIADNVTLTGMSMVTKNISEAGTYSSGTGLFENNHWKKTI
VRLRQLADVPLTQITKRLDHIQAQIESLESTFNLRK
>470.10033_translation
MKVQQYRLDELAHLVKGELIGEGSLQFSNLASLENAEVNHLTFVNGEKHLDQAKVSRAGAYIVTAALKEHLPEKDNFIIV
DNPYLAFAILTHVFDKKISSTGIESTAQIHPSAVISETAYIGHYVVIGENCVVGDNTVIQSHTKLDDNVEVGKDCFIDSH
VTITGGSKLRDRVRIHSSTVIGGEGFGFAPYQGKWHRIAQLGSVLIGNDVRIGSNCSIDRGALDNTILEDGVIIDNLVQI
AHNVHIGSNTAIAAKCGIAGSTKIGKNCILAGACGVAGHLSIADNVTLTGMSMVTKNISEAGTYSSGTGLFENNHWKKTI
VRLRQLADVPLTQITKRLDHIQAQIESLESTFNLRK
>470.10039_translation
MKVQQYRLDELAHLVKGELIGEGSLQFSNLASLENAEVNHLTFVNGEKHLDQAKVSRAGAYIVTAALKEHLPEKDNFIIV
DNPYLAFAILTHVFDKKISSTGIESTAQIHPSAVISETAYIGHYVVIGENCVVGDNTVIQSHTKLDDNVEVGKDCFIDSH
VTITGGSKLRDRVRIHSSTVIGGEGFGFAPYQGKWHRIAQLGSVLIGNDVRIGSNCSIDRGALDNTILEDGVIIDNLVQI
AHNVHIGSNTAIAAKCGIAGSTKIGKNCILAGACGVAGHLSIADNVTLTGMSMVTKNISEAGTYSSGTGLFENNHWKKTI
VRLRQLADVPLTQITKRLDHIQAQIESLESTFNLRK
>470.10040_translation
MKAQQYRLYELAHLVKGELIGEGSLQFSNLASLENAEVNHLTFVNGEKHLDQAKVSRAGAYIVTAALKEHLPEKDNFIIV
DNPYLAFAILTHVFDKKISSTGIESTAQIHPSAVISETAYIGHYVVIGENCVVGDNTVIQSHTKLDDNVEVGKDCFIDSH
VTITGGSKLRDRVRIHSSTVIGGEGFGFAPYQGKWHRIAQLGSVLIGNDVRIGSNCSIDRGALDNTILEDGVIIDNLVQI
AHNVHIGSNTAIAAKCGIAGSTKIGKNCILAGACGVAGHLSIADNVTLTGMSMVTKNISEAGTYSSGTGLFENNHWKKTI
IRLRQLADVPLTQITKRLDHIQAQIESLESTFNLRK
>470.10043_translation
MKVQQYRLDELAHLVKGELIGEGSLQFSNLASLENAEVNHLTFVNGEKHLDQAKVSRAGAYIVTAALKEHLPEKDNFIIV
DNPYLAFAILTHVFDKKISSTGIESTAQIHPSAVISETAYIGHYVVIGENCVVGDNTVIQSHTKLDDNVEVGKDCFIDSH
VTITGGSKLRDRVRIHSSTVIGGEGFGFAPYQGKWHRIAQLGSVLIGNDVRIGSNCSIDRGALDNTILEDGVIIDNLVQI
AHNVHIGSNTAIAAKCGIAGSTKIGKNCILAGACGVAGHLSIADNVTLTGMSMVTKNISEAGTYSSGTGLFENNHWKKTI
VRLRQLADVPLTQITKRLDHIQAQIESLESTFNLRK
>470.10052_translation
MKVQQYRLDELAHLVKGELIGEGSLQFSNLASLENAEVNHLTFVNGEKHLDQAKVSRAGAYIVTAALKEHLPEKDNFIIV
DNPYLAFAILTHVFDKKISSTGIESTAQIHPSAVISETAYIGHYVVIGENCVVGDNTVIQSHTKLDDNVEVGKDCFIDSH
VTITGGSKLRDRVRIHSSTVIGGEGFGFAPYQGKWHRIAQLGSVLIGNDVRIGSNCSIDRGALDNTILEDGVIIDNLVQI
AHNVHIGSNTAIAAKCGIAGSTKIGKNCILAGACGVAGHLSIADNVTLTGMSMVTKNISEAGTYSSGTGLFENNHWKKTI
VRLRQLADVPLTQITKRLDHIQAQIESLESTFNLRK
>470.10072_translation
MKVQQYRLDELAHLVKGELIGEGSLQFSNLASLENAEVNHLTFVNGEKHLDQAKVSRAGAYIVTAALKEHLPEKDNFIIV
DNPYLAFAILTHVFDKKISSTGIESTAQIHPSAVISETAYIGHYVVIGENCVVGDNTVIQSHTKLDDNVEVGKDCFIDSH
VTITGGSKLRDRVRIHSSTVIGGEGFGFAPYQGKWHRIAQLGSVLIGNDVRIGSNCSIDRGALDNTILEDGVIIDNLVQI
AHNVHIGSNTAIAAKCGIAGSTKIGKNCILAGACGVAGHLSIADNVTLTGMSMVTKNISEAGTYSSGTGLFENNHWKKTI
VRLRQLADVPLTQITKRLDHIQAQIESLESTFNLRK
>470.10074_translation
MKVQQYRLDELAHLVKGELIGEGSLQFSNLASLENAEVNHLTFVNGEKHLDQAKVSRAGAYIVTAALKEHLPEKDNFIIV
DNPYLAFAILTHVFDKKISSTGIESTAQIHPSAVISKTAYIGHYVVIGENCVVGDNTVIQSHTKLDDNVEVGKDCFIDSH
VTITGGSKLRDRVRIHSSTVIGGEGFGFAPYQGKWHRIAQLGSVLIGNDVRIGSNCSIDRGALDNTILEDGVIIDNLVQI
AHNVHIGSNTAIAAKCGIAGSTKIGKNCILAGACGVAGHLSIADNVTLTGMSMVTKNISEAGTYSSGTGLFENNHWKKTI
VRLRQLADVPLTQITKRLDHIQAQIESLESTFNLRK
>470.10096_translation
MKVQQYRLDELAHLVKGELIGEGSLQFSNLASLENAEVNHLTFVNGEKHLDQAKVSCAGAYIVTAALKEHLPEKDNFIIV
DNPYLAFAILTHVFDKKISSTGIESTAQIHPSAVISETAYIGHYVVIGENCVVGDNTVIQSHTKLDDNVEVGKDCFIDSH
VTITGGSKLRDRVRIHSSTVIGGEGFGFAPYQGKWHRIAQLGSVLIGNDVRIGSNCSIDRGALDNTILEDGVIIDNLVQI
AHNVHIGSNTAIAAKCGIAGSTKIGKNCILAGACGVAGHLSIADNVTLTGMSMVTKNISEAGTYSSGTGLFENNHWKKTI
VRLRQLADVPLTQITKRLDHIQAQIESLESTFNLRK
>470.10103_translation
MKVQQYRLDELAHLVKGELIGEGSLQFSNLASLENAEVNHLTFVNGEKHLDQAKVSRAGAYIITAALKEHLPEKDNFIIV
DNPYLAFAILTHVFDKKISSTGIESTAQIHPSAVISETAYIGHYVVIGENCVVGDNTVIQSHTKLDDNVEVGKDCFIDSH
VTITGSSKLRDRVRIHSSTVIGGEGFGFAPYQGKWHRIAQLGSVLIGNDVRIGSNCSIDRGALDNTILEDGVIIDNLVQI
AHNVHIGSNTAIAAKCGIAGSTKIGKNCILAGACGVAGHLSIADNVTLTGMSMVTKNISEAGTYSSGTGLFENNHWKKTI
VRLRQLADVPLTQITKRLDHIQAQIESLESTFNLRK
>470.10110_translation
MKVQQYRLDELAHLVKGELIGEGSLQFSNLASLENAEVNHLTFVNGEKHLDQAKVSRAGAYIVTAALKEHLPEKDNFIIV
DNPYLAFAILTHVFDKKISSTGIESTAQIHPSAVISKTAYIGHYVVIGENCVVGDNTVIQSHTKLDDNVEVGKDCFIDSH
VTITGGSKLRDRVRIHSSTVIGGEGFGFAPYQGKWHRIAQLGSVLIGNDVRIGSNCSIDRGALDNTILEDGVIIDNLVQI
AHNVHIGSNTAIAAKCGIAGSTKIGKNCILAGACGVAGHLSIADNVTLTGMSMVTKNISEAGTYSSGTGLFENNHWKKTI
VRLRQLADVPLTQITKRLDHIQAQIESLESTFNLRK
>470.10111_translation
MKVQQYRLDELAHLVKGELIGEGSLQFSNLASLENAEVNHLTFVNGEKHLDQAKVSRAGAYIITAALKEHLPEKDNFIIV
DNPYLAFAILTHVFDKKISSTGIESTAQIHPSAVISETAYIGHYVVIGENCVVGDNTVIQSHTKLDDNVEVGKDCFIDSH
VTITGGSKLRDRVRIHSSTVIGGEGFGFAPYQGKWHRIAQLGSVLIGNDVRIGSNCSIDRGALDNTILEDGVIIDNLVQI
AHNVHIGSNTAIAAKCGIAGSTKIGKNCILAGACGVAGHLSIADNVTLTGMSMVTKNISEAGTYSSGTGLFENNHWKKTI
VRLRQLADVPLTQITKRLDHIQAQIESLESTFNLRK
>470.10117_translation
MKAQQYRLDELAHLVKGELIGEGSLQFSNLASLENAEVNHLTFVNGEKHLDQAKVSRAGAYIVTAALKEHLPEKDNFIIV
DNPYLAFAILTHVFDKKISSTGIESTAQIHPSAVISETAYIGHYVVIGENCVVGDNTVIQSHTKLDDNVEVGKDCFIDSH
VTITGSSKLRHRVRIHSSTVIGGEGFGFAPYQGKWHRIAQLGSVLIGNDVRIGSNCSIDRGALDNTILEDGVIIDNLVQI
AHNVHIGSNTAIAAKCGIAGSTKIGKNCILAGACGVAGHLSIADNVTLTGMSMVTKNISEAGTYSSGTGLFENNHWKKTI
VRLRQLADVPLTQITKRLDHIQAQIESLESTFNLRK
>470.10133_translation
MKVQQYRLDELAHLVKGELIGEGSLQFSNLASLENAEVNHLTFVNGEKHLDQAKVSRAGAYIVTAALKEYLPEKDNFIIV
DNPYLAFAILTHVFDKKISSTGIESTAQIHPSAVISETAYIGHYVVIGENCVVGDNTVIQSHTKLDDNVEVGKDCFIDSH
VTITGGSKLRDRVRIHSSTVIGGEGFGFAPYQGKWHRIAQLGSVLIGNDVRIGSNCSIDRGALDNTILEDGVIIDNLVQI
AHNVHIGSNTAIAAKCGIAGSTKIGKNCILAGACGVAGHLSIADNVTLTGMSMVTKNISEAGTYSSGTGLFENNHWKKTI
VRLRQLADVPLTQITKRLDHIQAQIESLESTFNLRK
>470.10135_translation
MKVQQYRLDELAHLVKGELIGEGSLQFSNLASLENAEVNHLTFVNGEKHLDQAKVSRAGAYIVTAALKEHLPEKDNFIIV
DNPYLAFAILTHVFDKKISSTGIESTAQIHPSAVISETAYIGHYVVIGENCVVGDNTVIQSHTKLDDNVEVGKDCFIDSH
VTITGGSKLRDRVRIHSSTVIGGEGFGFAPYQGKWHRIAQLGSVLIGNDVRIGSNCSIDRGALDNTILEDGVIIDNLVQI
AHNVHIGSNTAIAAKCGIAGSTKIGKNCILAGACGVAGHLSIADNVTLTGMSMVTKNISEAGTYSSGTGLFENNHWKKTI
VRLRQLADVPLTQITKRLDHIQAQIESLESTFNLRK
>470.10137_translation
MKVQQYRLDELAHLVKGELIGEGSLQFSNLASLENAEVNHLTFVNGEKHLDQAKVSRAGAYIVTAALKEHLPEKDNFIIV
DNPYLAFAILTHVFDKKISSTGIESTAQIHPSAVISETAYIGHYVVIGENCVVGDNTVIQSHTKLDDNVEVGKDCFIDSH
VTITGGSKLRDRVRIHSSTVIGGEGFGFAPYQGKWHRIAQLGSVLIGNDVRIGSNCSIDRGALDNTILEDGVIIDNLVQI
AHNVHIGSNTAIAAKCGIAGSTKIGKNCILAGACGVAGHLSIADNVTLTGMSMVTKNISEAGTYSSGTGLFENNHWKKTI
VRLRQLADVPLTQITKRLDHIQAQIESLESTFNLRK
>470.10163_translation
MKVKQYRLDELAHLVKGELIGEGSLQFSNLASLENAEVNHLTFVNGEKHLDQAKVSRAGAYIVTAALKEHLPEKDNFIIV
DNPYLAFAILTHVFDKKISSTGIESTAQIHPSAVISETAYIGHYVVIGENCVVGDNTVIQSHTKLDDNVEVGKDCFIDSH
VTITGGSKLRDRVRIHSSTVIGGEGFGFAPYQGKWHRIAQLGSVLIGNDVRIGSNCSIDRGALDNTILEDGVIIDNLVQI
AHNVHIGSNTAIAAKCGIAGSTKIGKNCILAGACGVAGHLSIADNVTLTGMSMVTKNISEAGTYSSGTGLFENNHWKKTI
VRLRQLADVPLTQITKRLDHIQAQIESLESTFNLRK
>470.10166_translation
MKVQQYRLDELAHLVKGELIGEGSLQFSNLASLENAEVNHLTFVNGEKHLDQAKVSRAGAYIVTTALKEHLPEKDNFIIV
DNPYLAFAILTHVFDKKISSTGIESTAQIHPSAVISETAYIGHYVVIGENCVVGDNTVIQSHTKLDDNVEVGKDCFIDSH
VTITGGSKLRDRVRIHSSTVIGGEGFGFAPYQGKWHRIAQLGSVLIGNDVRIGSNCSIDRGALDNTILEDGVIIDNLVQI
AHNVHIGSNTAIAAKCGIAGSTKIGKNCILAGACGVAGHLSIADNVTLTGMSMVTKNISEAGTYSSGTGLFENNHWKKTI
VRLRQLADVPLTQITKRLDHIQAQIESLESTFNLRK
>470.10175_translation
MKVQQYRLDELAHLVKGELIGEGSLQFSNLASLENAEVNHLTFVNGEKHLDQAKVSRAGAYIVTAALKEYLPEKDNFIIV
DNPYLAFAILTHVFDKKISSTGIESTAQIHPSAVISETAYIGHYVVIGENCVVGDNTVIQSHTKLDDNVEVGKDCFIDSH
VTITGGSKLRDRVRIHSSTVIGGEGFGFAPYQGKWHRIAQLGSVLIGNDVRIGSNCSIDRGALDNTILEDGVIIDNLVQI
AHNVHIGSNTAIAAKCGIAGSTKIGKNCILAGACGVAGHLSIADNVTLTGMSMVTKNISEAGTYSSGTGLFENNHWKKTI
VRLRQLADVPLTQITKRLDHIQAQIESLESTFNLRK
>470.10179_translation
MKVQQYRLDELAHLVKGELIGEGSLQFSNLASLENAEVNHLTFVNGEKHLDQAKVSRAGAYIVTAALKEHLPEKDNFIIV
DNPYLAFAILTHVFDKKISSTGIESTAQIHPSAVISETAYIGHYVVIGENCVVGDNTVIQSHTKLDDNVEVGKDCFIDSH
VTITGGSKLRDRVRIHSSTVIGGEGFGFAPYQGKWHRIAQLGSVLIGNDVRIGSNCSIDRGALDNTILEDGVIIDNLVQI
AHNVHIGSNTAIAAKCGIAGSTKIGKNCILAGACGVAGHLSIADNVTLTGMSMVTKNISEAGTYSSGTGLFENNHWKKTI
VRLRQLADVPLTQITKRLDHIQAQIESLESTFNLRK
>470.10183_translation
MKVQQFRLDELAHLVKGELIGEGSLQFSNLASLENAEVNHLTFVNGDKYLEQAKASRAGAFIVTAALKEHLPEKDNFIIV
DNPYLAFALLTHVFDKKLTSKGIESTAQIHPSAVISEAAYIGHYVVIGENCVVGDNTIIQSHTKLDDDVEVGKDCFIDSH
VTITGSSKLGDRVRVHSNTVIGSEGFGFAPYQGKWHRIAQLGSVLIGNDVRIGSNCSIDRGALDNTILEDGVIIDNLVQI
AHNVHIGSNTAIAATCGIAGSTKIGKNCILAGACGVAGHLSIADNVTLTGMSMVTKNISEAGTYSSGIGLFENSQWKKTI
VRLRQLADVPLTQITKRLDHIQAQIESLESTFNLRK
>470.10192_translation
MKVQQYRLDELAHLVKGELIGEGSLQFSNLASLENAEVNHLTFVNGEKHLDQAKVSCAGAYIVTAALKEHLPEKDNFIIV
DNPYLAFAILTHVFDKKISSTGIESTAQIHPSAVISETAYIGHYVVIGENCVVGDNTVIQSHTKLDDNVEVGKDCFIDSH
VTITGGSKLRDRVRIHSSTVIGGEGFGFAPYQGKWHRIAQLGSVLIGNDVRIGSNCSIDRGALDNTILEDGVIIDNLVQI
AHNVHIGSNTAIAAKCGIAGSTKIGKNCILAGACGVAGHLSIADNVTLTGMSMVTKNISEAGTYSSGTGLFENNHWKKTI
VRLRQLADVPLTQITKRLDHIQAQIESLESTFNLRK
>470.10202_translation
MKVQQYRLDELAHLVKGELIGEGSLQFSNLASLENAEVNHLTFVNGEKHLDQAKVSRAGAYIVTAALKEHLPEKDNFIIV
DNPYLAFAILTHVFDKKISSTGIESTAQIHPSAVISETAYIGHYVVIGENCVVGDNTVIQSHTKLDDNVEVGKDCFIDSH
VTITGGSKLRDRVRIHSSTVIGGEGFGFAPYQGKWHRIAQLGSVLIGNDVRIGSNCSIDRGALDNTILEDGVIIDNLVQI
AHNVHIGSNTAIAAKCGIAGSTKIGKNCILAGACGVAGHLSIADNVTLTGMSMVTKNISEAGTYSSGTGLFENNHWKKTI
VRLRQLADVPLTQITKRLDHIQAQIESLESTFNLRK
>470.10224_translation
MKVQQYRLDELAHLVKGELIGEGSLQFSNLASLENAEVNHLTFVNGEKHLDQAKVSRAGAYIITAALKEHLPEKDNFIIV
DNPYLAFAILTHVFDKKISSTGIESTAQIHPSAVISETAYIGHYVVIGENCVVGDNTVIQSHTKLDDNVEVGKDCFIDSH
VTITGGSKLRDRVRIHSSTVIGGEGFGFAPYQGKWHRIAQLGSVLIGNDVRIGSNCSIDRGALDNTILEDGVIIDNLVQI
AHNVHIGSNTAIAAKCGIAGSTKIGKNCILAGACGVAGHLSIADNVTLTGMSMVTKNISEAGTYSSGTGLFENNHWKKTI
VRLRQLADVPLTQITKRLDHIQAQIESLESTFNLRK
>470.10234_translation
MKVQQYRLDELAHLVKGELIGEGSLQFSNLASLENAEVNHLTFVNGEKHLDQAKVSRAGAYIITAALKEHLPEKDNFIIV
DNPYLAFAILTHVFDKKISSTGIESTAQIHPSAVISETAYIGHYVVIGENCVVGDNTVIQSHTKLDDNVEVGKDCFIDSH
VTITGGSKLRDRVRIHSSTVIGGEGFGFAPYQGKWHRIAQLGSVLIGNDVRIGSNCSIDRGALDNTILEDGVIIDNLVQI
AHNVHIGSNTAIAAKCGIAGSTKIGKNCILAGACGVAGHLSIADNVTLTGMSMVTKNISEAGTYSSGTGLFENNHWKKTI
VRLRQLADVPLTQITKRLDHIQAQIESLESTFNLRK
>470.10256_translation
MKVQQYRLDELAHLVKGELIGEGSLQFSNLASLENAEVNHLTFVNGEKHLDQAKVSRAGAYIVTAALKEHLPEKDNFIIV
DNPYLAFAILTHVFDKKISSTGIESTAQIHPSAVISETAYIGHYVVIGENCVVGDNTVIQSHTKLDDNVEVGKDCFIDSH
VTITGGSKLRDRVRIHSSTVIGGEGFGFAPYQGKWHRIAQLGSVLIGNDVRIGSNCSIDRGALDNTILEDGVIIDNLVQI
AHNVHIGSNTAIAAKCGIAGSTKIGKNCILAGACGVAGHLSIADNVTLTGMSMVTKNISEAGTYSSGTGLFENNHWKKTI
VRLRQLADVPLTQITKRLDHIQAQIESLESTFNLRK
>470.10278_translation
MKVQQYRLDELAHLVKGELIGEGSLQFSNLASLENAEVNHLTFVNGEKHLDQAKVSRAGAYIVTAALKEHLPEKDNFIIV
DNPYLAFAILTHVFDKKISSTGIESTAQIHPSAVISETAYIGHYVVIGENCVVGDNTVIQSHTKLDDNVEVGKDCFIDSH
VTITGGSKLRDRVRIHSSTVIGGEGFGFAPYQGKWHRIAQLGSVLIGNDVRIGSNCSIDRGALDNTILEDGVIIDNLVQI
AHNVHIGSNTAIAAKCGIAGSTKIGKNCILAGACGVAGHLSIADNVTLTGMSMVTKNISEAGTYSSGTGLFENNHWKKTI
VRLRQLADVPLTQITKRLDHIQAQIESLESTFNLRK
>470.10282_translation
MKVQQYRLDELAHLVKGELIGEGSLQFSNLASLENAEVNHLTFVNGEKHLDQAKVSRAGAYIVTAALKEHLPEKDNFIIV
DNPYLAFAILTHVFDKKISSTGIESTAQIHPSAVISETAYIGHYVVIGENCVVGDNTVIQSHTKLDDNVEVGKDCFIDSH
VTITGGSKLRDRVRIHSSTVIGGEGFGFAPYQGKWHRIAQLGSVLIGNDVRIGSNCSIDRGALDNTILEDGVIIDNLVQI
AHNVHIGSNTAIAAKCGIAGSTKIGKNCILAGACGVAGHLSIADNVTLTGMSMVTKNISEAGTYSSGTGLFENNHWKKTI
VRLRQLADVPLTQITKRLDHIQAQIESLESTFNLRK
>470.10288_translation
MKVQQYRLDELAHLVKGELIGEGSLQFSNLASLENAEVNHLTFVNGEKHLDQAKVSRAGAYIVTAALKEHLPEKDNFIIV
DNPYLAFAILTHVFDKKISSTGIESTAQIHPSAVISETAYIGHYVVIGENCVVGDNTVIQSHTKLDDNVEVGKDCFIDSH
VTITGGSKLRDRVRIHSSTVIGGEGFGFAPYQGKWHRIAQLGSVLIGNDVRIGSNCSIDRGALDNTILEDGVIIDNLVQI
AHNVHIGSNTAIAAKCGIAGSTKIGKNCILAGACGVAGHLSIADNVTLTGMSMVTKNISEAGTYSSGTGLFENNHWKKTI
VRLRQLADVPLTQITKRLDHIQAQIESLESTFNLRK
>470.10322_translation
MKVQQYRLDELAHLVKGELIGEGSLQFSNLASLENAEVNHLTFVNGEKHLDQAKVSRAGAYIITAALKEHLPEKDNFIIV
DNPYLAFAILTHVFDKKISSTGIESTAQIHPSAVISETAYIGHYVVIGENCVVGDNTVIQSHTKLDDNVEVGKDCFIDSH
VTITGGSKLRDRVRIHSSTVIGGEGFGFAPYQGKWHRIAQLGSVLIGNDVRIGSNCSIDRGALDNTILEDGVIIDNLVQI
AHNVHIGSNTAIAAKCGIAGSTKIGKNCILAGACGVAGHLSIADNVTLTGMSMVTKNISEAGTYSSGTGLFENNHWKKTI
VRLRQLADVPLTQITKRLDHIQAQIESLESTFNLRK
>470.10337_translation
MKVQQYRLDELAHLVKGELIGEGSLQFSNLASLENAEVNHLTFVNGEKHLDQAKVSRAGAYIITAALKEHLPEKDNFIIV
DNPYLAFAILTHVFDKKISSTGIESTAQIHPSAVISETAYIGHYVVIGENCVVGDNTVIQSHTKLDDNVEVGKDCFIDSH
VTITGGSKLRDRVRIHSSTVIGGEGFGFAPYQGKWHRIAQLGSVLIGNDVRIGSNCSIDRGALDNTILEDGVIIDNLVQI
AHNVHIGSNTAIAAKCGIAGSTKIGKNCILAGACGVAGHLSIADNVTLTGMSMVTKNISEAGTYSSGTGLFENNHWKKTI
VRLRQLADVPLTQITKRLDHIQAQIESLESTFNLRK
>470.10339_translation
MKVQQYRLDELAHLVKGELIGEGSLQFSNLASLENAEVNHLTFVNGEKHLDQAKVSRAGAYIVTAALKEHLPEKDNFIIV
DNPYLAFAILTHVFDKKISSTGIESTAQIHPSAVISETAYIGHYVVIGENCVVGDNTVIQSHTKLDDNVEVGKDCFIDSH
VTITGGSKLRDRVRIHSSTVIGGEGFGFAPYQGKWHRIAQLGSVVIGNDVRIGSNCSIDRGALDNTILEDGVIIDNLVQI
AHNVHIGSNTAIAAKCGIAGSTKIGKNCILAGACGVAGHLSIADNVTLTGMSMVTKNISEAGTYSSGTGLFENNHWKKTI
VRLRQLADVPLTQITKRLDHIQAQIESLESTFNLRK
>470.10358_translation
MKVQQYRLDELAHLVKGELIGEGSLQFSNLASLENAEVNHLTFVNGEKHLDQAKVSRAGAYIVTAALKEHLPEKDNFIIV
DNPYLAFAILTHVFDKKISSTGIESTAQIHPSAVISETAYIGHYVVIGENCVVGDNTVIQSHTKLDDNVEVGKDCFIDSH
VTITGGSKLRDRVRIHSSTVIGGEGFGFAPYQGKWHRIAQLGSVLIGNDVRIGSNCSIDRGALDNTILEDGVIIDNLVQI
AHNVHIGSNTAIAAKCGIAGSTKIGKNCILAGACGVAGHLSIADNVTLTGMSMVTKNISEAGTYSSGTGLFENNHWKKTI
VRLRQLADVPLTQITKRLDHIQAQIESLESTFNLRK
>470.10389_translation
MKVQQYRLDELAHLVKGELIGEGSLQFSNLASLENAEVNHLTFVNGEKHLDQAKVSRAGAYIVTAALKEYLPEKDNFIIV
DNPYLAFAILTHVFDKKISSTGIESTAQIHPSAVISETAYIGHYVVIGENCVVGDNTVIQSHTKLDDNVEVGKDCFIDSH
VTITGGSKLRDRVRIHSSTVIGGEGFGFAPYQGKWHRIAQLGSVLIGNDVRIGSNCSIDRGALDNTILEDGVIIDNLVQI
AHNVHIGSNTAIAAKCGIAGSTKIGKNCILAGACGVAGHLSIADNVTLTGMSMVTKNISEAGTYSSGTGLFENNHWKKTI
VRLRQLADVPLTQITKRLDHIQAQIESLESTFNLRK
>470.10410_translation
MKVQQYRLDELAHLVKGELIGEGSLQFSNLASLENAEVNHLTFVNGEKHLDQAKVSRAGAYIVTAALKEHLPEKDNFIIV
DNPYLAFAILTHVFDKKISSTGIESTAQIHPSAVISETAYIGHYVVIGENCVVGDNTVIQSHTKLDDNVEVGKDCFIDSH
VTITGGSKLRDRVRIHSSTVIGGEGFGFAPYQGKWHRIAQLGSVLIGNDVRIGSNCSIDRGALDNTILEDGVIIDNLVQI
AHNVHIGSNTAIAAKCGIAGSTKIGKNCILAGACGVAGHLSIADNVTLTGMSMVTKNISEAGTYSSGTGLFENNHWKKTI
VRLRQLADVPLTQITKRLDHIQAQIESLESTFNLRK
>470.10428_translation
MKVQQYRLDELAHLVKGELIGEGSLQFSNLASLENAEVNHLTFVNGEKHLDQAKVSRAGAYIVTAALKEHLPEKDNFIIV
DNPYLAFAILTHVFDKKISSTGIESTAQIHPSAVISETAYIGHYVVIGENCVVGDNTVIQSHTKLDDNVEVGKDCFIDSH
VTITGGSKLRDRVRIHSSTVIGGEGFGFAPYQGKWHRIAQLGSVLIGNDVRIGSNCSIDRGALDNTILEDGVIIDNLVQI
AHNVHIGSNTAIAAKCGIAGSTKIGKNCILAGACGVAGHLSIADNVTLTGMSMVTKNISEAGTYSSGTGLFENNHWKKTI
VRLRQLADVPLTQITKRLDHIQAQIESLESTFNLRK
>470.10431_translation
MKVQQYRLDELAHLVKGELIGEGSLQFSNLASLENAEVNHLTFVNGEKHLDQAKVSRAGAYIVTAALKEHLPEKDNFIIV
DNPYLAFAILTHVFDKKISSTGIESTAQIHPSAVISETAYIGHYVVIGENCVVGDNTVIQSHTKLDDNVEVGKDCFIDSH
VTITGGSKLRDRVRIHSSTVIGGEGFGFAPYQGKWHRIAQLGSVLIGNDVRIGSNCSIDRGALDNTILEDGVIIDNLVQI
AHNVHIGSNTAIAAKCGIAGSTKIGKNCILAGACGVAGHLSIADNVTLTGMSMVTKNISEAGTYSSGTGLFENNHWKKTI
VRLRQLADVPLTQITKRLDHIQAQIESLESTFNLRK
>470.10446_translation
MKVQQYRLDELAHLVKGELIGEGSLQFSNLASLENAEVNHLTFVNGEKHLDQAKVSRAGAYIVTAALKEHLPEKDNFIIV
DNPYLAFAILTHVFDKKISSTGIESTAQIHPSAVISKTAYIGHYVVIGENCVVGDNTVIQSHTKLDDNVEVGKDCFIDSH
VTITGGSKLRDRVRIHSSTVIGGEGFGFAPYQGKWHRIAQLGSVLIGNDVRIGSNCSIDRGALDNTILEDGVIIDNLVQI
AHNVHIGSNTAIAAKCGIAGSTKIGKNCILAGACGVAGHLSIADNVTLTGMSMVTKNISEAGTYSSGTGLFENNHWKKTI
VRLRQLADVPLTQITKRLDHIQAQIESLESTFNLRK
>470.10476_translation
MKVQQYRLDELAHLVKGELIGEGSLQFSNLASLENAEVNHLTFVNGEKHLDQAKVSRAGAYIITAALKEHLPEKDNFIIV
DNPYLAFAILTHVFDKKISSTGIESTAQIHPSAVISETAYIGHYVVIGENCVVGDNTVIQSHTKLDDNVEVGKDCFIDSH
VTITGGSKLRDRVRIHSSTVIGGEGFGFAPYQGKWHRIAQLGSVLIGNDVRIGSNCSIDRGALDNTILEDGVIIDNLVQI
AHNVHIGSNTAIAAKCGIAGSTKIGKNCILAGACGVAGHLSIADNVTLTGMSMVTKNISEAGTYSSGTGLFENNHWKKTI
VRLRQLADVPLTQITKRLDHIQAQIESLESTFNLRK
>470.10479_translation
MKVQQYRLDELAHLVKGELIGEGSLQFSNLASLENAEVNHLTFVNGEKHLDQAKVSRAGAYIVTAALKEHLPEKDNFIIV
DNPYLAFAILTHVFDKKISSTGIESTAQIHPSAVISETAYIGHYVVIGENCVVGDNTVIQSHTKLDDNVEVGKDCFIDSH
VTITGGSKLRDRVRIHSSTVIGGEGFGFAPYQGKWHRIAQLGSVLIGNDVRIGSNCSIDRGALDNTILEDGVIIDNLVQI
AHNVHIGSNTAIAAKCGIAGSTKIGKNCILAGACGVAGHLSIADNVTLTGMSMVTKNISEAGTYSSGTGLFENNHWKKTI
VRLRQLADVPLTQITKRLDHIQAQIESLESTFNLRK
>470.10508_translation
MKVQQYRLDELAHLVKGELIGEGSLQFSNLASLENAEVNHLTFVNGEKHLDQAKVSRAGAYIVTAALKEHLPEKDNFIIV
DNPYLAFAILTHVFDKKISSTGIESTAQIHPSAVISKTAYIGHYVVIGENCVVGDNTVIQSHTKLDDNVEVGKDCFIDSH
VTITGGSKLRDRVRIHSSTVIGGEGFGFAPYQGKWHRIAQLGSVLIGNDVRIGSNCSIDRGALDNTILEDGVIIDNLVQI
AHNVHIGSNTAIAAKCGIAGSTKIGKNCILAGACGVAGHLSIADNVTLTGMSMVTKNISEAGTYSSGTGLFENNHWKKTI
VRLRQLADVPLTQITKRLDHIQAQIESLESTFNLRK
>470.12425_translation
MKVQQYRLDELAHLVKGELIGEGSLQFSNLASLENAEVNHLTFVNGEKHLEQAKVSRAGAYIVTAALKEHLPEKDNFIIV
DNPYLAFAILTHVFDKKISSTGIESTAQIHPSAVISETAYIGHYVVIGENCVVGDNTVIQSHTKLDDNVEVGKDCFIDSH
VTITGGSKLRDRVRIHSSTVIGGEGFGFAPYQGKWHRIAQLGSVLIGNDVRIGSNCSIDRGALDNTILEDGVIIDNLVQI
AHNVHIGSNTAIAAKCGIAGSTKIGKNCILAGACGVAGHLSIADNVTLTGMSMVTKNISEAGTYSSGTGLFENNHWKKTI
VRLRQLADVPLTQITKRLDHIQAQIESLESTFNLRK
>470.12426_translation
MKVQQYRLDELAHLVKGELIGEGSLQFSNLASLENAEVNHLTFVNGEKHLDQAKVSRAGAYIVTAALKEHLPEKDNFIIV
DNPYLAFAILTHVFDKKISSTGIESTAQIHPSAVISETAYIGHYVVIGENCVVGDNTVIQSHTKLDDNVEVGKDCFIDSH
VTITGGSKLRDRVRIHSSTVIGGEGFGFAPYQGKWHRIAQLGSVLIGNDVRIGSNCSIDRGALDNTILEDGVIIDNLVQI
AHNVHIGSNTAIAAKCGIAGSTKIGKNCILAGACGVAGHLSIADNVTLTGMSMVTKNISEAGTYSSGTGLFENNHWKKTI
VRLRQLADVPLTQITKRLDHIQAQIESLESTFNLRK
>903908.3_translation
MKVQQYRLDELAHLVKGELIGEGSLQFSNLASLENAEVNHLTFVNGEKHLDQAKVSRAGAYIVTAALKEHLPEKDNFIIV
DNPYLAFAILTHVFDKKISSTGIESTAQIHPSAVISETAYIGHYVVIGENCVVGDNTVIQSHTKLDDKVEVGKDCFIDSH
VTITGGSKLRDRVRIHSSTVIGGEGFGFAPYQGKWHRIAQLGSVLIGNDVRIGSNCSIDRGALDNTILEDGVIIDNLVQI
AHNVHIGSNTAIAAKCGIAGSTKIGKNCILAGACGVAGHLSIADNVTLTGMSMVTKNISEAGTYSSGTGLFENNHWKKTI
VRLRQLADVPLTQITKRLDHIQAQIESLESTFNLRK
>903913.3_translation
MKVQQYRLDELAHLVKGELIGEGSLQFSNLASLENAEVNHLTFVNGEKHLDQAKVSRAGAYIVTAALKEYLPEKDNFIIV
DNPYLAFAILTHVFDKKISSTGIESTAQIHPSAVISETAYIGHYVVIGENCVVGDNTVIQSHTKLDDNVEVGKDCFIDSH
VTITGGSKLRDRVRIHSSTVIGGEGFGFAPYQGKWHRIAQLGSVLIGNDVRIGSNCSIDRGALDNTILEDGVIIDNLVQI
AHNVHIGSNTAIAAKCGIAGSTKIGKNCILAGACGVAGHLSIADNVTLTGMSMVTKNISEAGTYSSGTGLFENNHWKKTI
VRLRQLADVPLTQITKRLDHIQAQIESLESTFNLRK
>903931.3_translation
MKVQQYRLDELAHLVKGELIGEGSLQFSNLASLENAEVNHLTFVNGEKHLDQAKVSRAGAYIVTTALKEHLPEKDNFIIV
DNPYLAFAILTHVFDKKISSTGIESTAQIHPSAVISETAYIGHYVVIGENCVVGDNTVIQSHTKLDDNVEVGKDCFIDSH
VTITGGSKLRDRVRIHSSTVIGGEGFGFAPYQGKWHRIAQLGSVLIGNDVRIGSNCSIDRGALDNTILEDGVIIDNLVQI
AHNVHIGSNTAIAAKCGIAGSTKIGKNCILAGACGVAGHLSIADNVTLTGMSMVTKNISEAGTYSSGTGLFENNHWKKTI
VRLRQLADVPLTQITKRLDHIQAQIESLESTFNLRK
>1398971.3_translation
MKVQQYRLDELAHLVKGELIGEGSLQFSNLASLENAEVNHLTFVNGEKHLDQAKVSRAGAYIVTAALKEHLPEKDNFIIV
DNPYLAFAILTHVFDKKISSTGIESTAQIHPSAVISETAYIGHYVVIGENCVVGDNTVIQSHTKLDDNVEVGKDCFIDSH
VTITGGSKLRDRVRIHSSTVIGGEGFGFAPYQGKWHRIAQLGSVLIGNDVRIGSNCSIDRGALDNTILEDGVIIDNLVQI
AHNVHIGSNTAIAAKCGIAGSTKIGKNCILAGACGVAGHLSIADNVTLTGMSMVTKNISEAGTYSSGTGLFENNHWKKTI
VRLRQLADVPLTQITKRLDHIQAQIESLESTFNLRK
>1398972.3_translation
MKVQQYRLDELAHLVKGELIGEGSLQFSNLASLENAEVNHLTFVNGEKHLDQAKVSRAGAYIITAALKEHLPEKDNFIIV
DNPYLAFAILTHVFDKKISSTGIESTAQIHPSAVISETAYIGHYVVIGENCVVGDNTVIQSHTKLDDNVEVGKDCFIDSH
VTITGGSKLRDRVRIHSSTVIGGEGFGFAPYQGKWHRIAQLGSVLIGNDVRIGSNCSIDRGALDNTILEDGVIIDNLVQI
AHNVHIGSNTAIAAKCGIAGSTKIGKNCILAGACGVAGHLSIADNVTLTGMSMVTKNISEAGTYSSGTGLFENNHWKKTI
VRLRQLADVPLTQITKRLDHIQAQIESLESTFNLRK
>1398977.3_translation
MKVQQYRLDELAHLVKGELIGEGSLQFSNLASLENAEVNHLTFVNGEKHLDQAKVSRAGAYIVTAALKEHLPEKDNFIIV
DNPYLAFAILTHVFDKKISSTGIESTAQIHPSAVISETAYIGHYVVIGENCVVGDNTVIQSHTKLDDNVEVGKDCFIDSH
VTITGGSKLRDRVRIHSSTVIGGEGFGFAPYQGKWHRIAQLGSVLIGNDVRIGSNCSIDRGALDNTILEDGVIIDNLVQI
AHNVHIGSNTAIAAKCGIAGSTKIGKNCILAGACGVAGHLSIADNVTLTGMSMVTKNISEAGTYSSGTGLFENNHWKKTI
VRLRQLADVPLTQITKRLDHIQAQIESLESTFNLRK
>1398988.3_translation
MKVQQYRLDELAHLVKGELIGEGSLQFSNLASLENAEVNHLTFVNGEKHLDQAKVSRAGAYIVTAALKEHLPEKDNFIIV
DNPYLAFAILTHVFDKKISSTGIESTAQIHPSAVISKTAYIGHYVVIGENCVVGDNTVIQSHTKLDDNVEVGKDCFIDSH
VTITGGSKLRDRVRIHSSTVIGGEGFGFAPYQGKWHRIAQLGSVLIGNDVRIGSNCSIDRGALDNTILEDGVIIDNLVQI
AHNVHIGSNTAIAAKCGIAGSTKIGKNCILAGACGVAGHLSIADNVTLTGMSMVTKNISEAGTYSSGTGLFENNHWKKTI
VRLRQLADVPLTQITKRLDHIQAQIESLESTFNLRK
>1409922.5_translation
MKVQQYRLDELAHLVKGELIGEGSLQFSNLASLENAEVNHLTFVNGEKHLDQAKVSRAGAYIVTAALKEHLPEKDNFIIV
DNPYLAFAILTHVFDKKISSTGIESTAQIHPSAVISETAYIGHYVVIGENCVVGDNTVIQSHTKLDDNVEVGKDCFIDSH
VTITGGSKLRDRVRIHSSTVIGGEGFGFAPYQGKWHRIAQLGSVLIGNDVRIGSNCSIDRGALDNTILEDGVIIDNLVQI
AHNVHIGSNTAIAAKCGIAGSTKIGKNCILAGACGVAGHLSIADNVTLTGMSMVTKNISEAGTYSSGTGLFENNHWKKTI
VRLRQLADVPLTQITKRLDHIQAQIESLESTFNLRK
>1409923.3_translation
MKVQQYRLDELAHLVKGELIGEGSLQFSNLASLENAEVNHLTFVNGEKHLDQAKVSRAGAYIVTAALKEHLPEKGNFIIV
DNPYLAFAILTHVFDKKISSTGIESTAQIHPSAVISETAYIGHYVVIGENCVVGDNTVIQSHTKLDDNVEVGKDCFIDSH
VTITGGSKLRDRVRIHSSTVIGGEGFGFAPYQGKWHRIAQLGSVLIGNDVRIGSNCSIDRGALDNTILEDGVIIDNLVQI
AHNVHIGSNTAIAAKCGIAGSTKIGKNCILAGACGVAGHLSIADNVTLTGMSMVTKNISEAGTYSSGTGLFENNHWKKTI
VRLRQLADVPLTQITKRLDHIQAQIESLESTFNLRK
>1439317.3_translation
MKVQQFRLDELAHLVKGELIGEGSLQFSNLASLENAEVNHLTFVNGDKYLEQAKASRAGAFIVTATLKEYLPEKDNFIIV
DNPYLAFAILTHVFDKKLTSKGIESTAQIHPSAVISEAAYIGHYVVIGENCVVGDNTIIQSHTKLDDDVEVGKDCFIDSH
VTITGSSKLGDRVRVHSNTVIGSEGFGFAPYQGKWHRIAQLGSVLIGNDVRIGSNCSIDRGALDNTILEDGVIIDNLVQI
AHNVHIGSNTAIAATCGIAGSTKIGKNCILAGACGVAGHLSIADNVTLTGMSMVTKNISEAGTYSSGIGLFENSQWKKTI
VRLRQLADVPLTQITKRLDHIQAQIESLESTFNLRK
