# Supplementary material for: Immunosuppression broadens evolutionary pathways to drug resistance and treatment failure during Acinetobacter baumannii pneumonia in mice
Source: Nat Microbiol. 2022 May 26;7(6):796–809. doi: 10.1038/s41564-022-01126-8 (PMC9159950; doi:10.1038/s41564-022-01126-8)
Supplement: Supplementary file 6 — Source Data Fig. 1 [file 41564_2022_1126_MOESM6_ESM.xlsx]

## Sheet: Sheet1
Passage	NP1	NP2	NP3	Cy1	Cy2	Cy3
1	260000	240000	150000	3200000	3600000	4000000
2	110000	160000	140000	13000000	17000000	2600000
3	370000	400000	140000	6000000	7000000	1300000
4	110000	270000	170000	23000000	7000000	4000000
5	80000	230000	110000	80000000	8000000	14000000
6	700000	400000	200000	300000000	33000000	60000000
7	600000	250000	900000	1600000000	1200000000	100000000
8	170000	100000	130000	210000000	100000000	300000000
9	160000	700000	4000000	50000000	30000000	130000000
10	51000	423333	122500	300000000	100000000	1000000000
11	333333	130000	566667	110000000	300000000	1000000000
12	400000	283300	60330	400000000	500000000	1000000000
13	540000	316670	466670	1000000000	2000000000	1000000000
14	523333	223333	71333.3	1000000000	2000000000	6000000000
15	580000	603300	350000	2000000000	2000000000	4000000000
