# Supplementary material for: Immunosuppression broadens evolutionary pathways to drug resistance and treatment failure during Acinetobacter baumannii pneumonia in mice
Source: Nat Microbiol. 2022 May 26;7(6):796–809. doi: 10.1038/s41564-022-01126-8 (PMC9159950; doi:10.1038/s41564-022-01126-8)
Supplement: Supplementary file 7 — Source Data Fig. 2 [file 41564_2022_1126_MOESM7_ESM.xlsx]

## Sheet: AB1-repsg
raw CFU count
	cip0 LB	cip0.125	cip0.25	cip0.5	cip1	cip2	cip4	cip8
passage 1	1.83303e+07	1.64924e+07	123288	1264.91	14.1421					Limit of detection: 1 colony on 10ul spot plate
passage 2	20000000	2.79821e+07	180000	34641	141.421					if CFU<100, then 0
passage 3	2.0347e+07	2.88444e+07	173205	6480.74	100
passage 4	3.14643e+07	3.49857e+07	161245	13416.4	2258.32
passage 5	1.41421e+07	1.89737e+07	591608	8485.28	4000
passage 6	20000000	1.04881e+07	836660	6324.56	2898.28
passage 7	1.54919e+07	9.94987e+06	1.73205e+06	24494.9	28284.3
passage 8	2.44949e+07	3.4641e+07	877496	141421	44721.4
passage 9	3.4641e+07	2.82843e+07	200000	44721.4	20000
passage 10	150000000000		1.09091e+10	22000000	33330000	0	0	0
passage 11	170000000000		213300000	5933000	8000000	0	0	0
passage 12	160000000000		250000000	1500000	0	0	0	0
passage 13	160000000000		21000000	1.03333e+06	700000	0	0	0
passage 14	140000000000		113300000	2433000	0	0	0	0
passage 15	193300000000		31330000	2667000	0	0	0	0

## Sheet: AB2-repsg
raw CFU count
	cip0 LB	cip0.125	cip0.25	cip0.5	cip1	cip2	cip4	cip8
passage 1	9.48683e+06	1.23693e+07	89442.7	122.474	14.1421					Limit of detection: 1 colony on 10ul spot plate
passage 2	2.34947e+08	2.68328e+08	2.64575e+07	547.723	3.16228					if CFU<100, then 0
passage 3	3.4641e+07	2.59808e+07	204939	800	10
passage 4	1.54272e+08	1.74929e+08	282843	3872.98	916.515
passage 5	1.41421e+07	1.41421e+07	565685	5744.56	282.843
passage 6	2.96648e+07	1.41421e+07	4.24264e+06	173205	1095.45
passage 7	3.4641e+07	20000000	600000	707107	30000
passage 8	4.47214e+07	4.47214e+07	447214	63245.6	26457.5	316.228
passage 9	20000000	3.2249e+07	109545	44721.4	24494.9
passage 10	213300000000		1.03367e+10	156700000	59330000	0	0	0
passage 11	133300000000		193300000	33330000	20667000	0	0	0
passage 12	140000000000		200000000	8800000	18666700	0	0	0
passage 13	170000000000		2.16667e+08	1.63333e+08	3900000	0	0	0
passage 14	130000000000		166700000	136700000	3000000	0	0	0
passage 15	166700000000		223300000	220000000	6670000	0	0	0

## Sheet: AB3=repsg
raw CFU count
	cip0 LB	cip0.125	cip0.25	cip0.5	cip1	cip2	cip4	cip8
passage 1	2.44949e+07	1.73205e+07	100000	547.723						Limit of detection: 1 colony on 10ul spot plate
passage 2	2.64575e+07	3.4641e+07	187083	6324.56						if CFU<100, then 0
passage 3	5.2915e+07	5.65685e+07	500000	4472.14
passage 4	9.79796e+07	7.93725e+07	600000	4472.14	3464.1
passage 5	3.16228e+07	1.73205e+07	1.64317e+06	100000	1944.22
passage 6	20000000	20000000	1.41421e+06	31622.8	3162.28
passage 7	5.65685e+07	2.44949e+07	3.4641e+06	17320.5	10000
passage 8	3.87298e+07	3.4641e+07	4.47214e+06	24494.9	4472.14
passage 9	20000000	1.54919e+07	200000	24494.9	141.421
passage 10	150000000000		6.78091e+09	9670000	60000000	0	0	0
passage 11	190000000000		143300000	53000000	3100000	0	0	0
passage 12	110000000000		133300000	33666700	0	0	0	0
passage 13	2.43333e+11		9.33333e+07	4.93333e+07	0	0	0	0
passage 14	176670000000		25000000	24000000	0	0	0	0
passage 15	156700000000		40330000	30000000	0	0	0	0

## Sheet: cy1
raw CFU count
	cip0 LB	cip0.125	cip0.25	cip0.5	cip1	cip2	cip4	cip8
passage 1	1.41421e+07	6.78233e+07	692820	300	282.843					Limit of detection: 1 colony on 10ul spot plate
2	5.2915e+07	2.23607e+07	2.68328e+06	10000	14142.1					if CFU<100, then 0
3	4.47214e+07	2.44949e+07	1.41421e+07	244949	547723	141.421
4	30000000	2.44949e+07	2.09762e+07	1.22474e+07	1.34164e+07	20000
5	2.82843e+07	1.41421e+07	4.89898e+07	2.82843e+07	20000000	8944.27	141.421
6	3.4641e+07	1.73205e+07	4.89898e+07	3.87298e+07	1.41421e+07	100000
7	1.41421e+07	40000000	5.47723e+07	2.82843e+07	3.4641e+07	34641	141.421
8	3.4641e+07	30000000	1.73205e+07	2.64575e+07	1.51658e+07	15165.8	774.597
9	3.4641e+07	4.58258e+07	5.91608e+07	3.94968e+07	4.89898e+07	200000	1414.21
10	5.91608e+07	2.44949e+07	40000000	4.58258e+07	3.4641e+07	3.16228e+06	1414.21
11	6.32456e+07	2.68328e+07	3.87298e+07	4.58258e+07	3.4641e+07	7.07107e+06	20000
12	40000000	6.48074e+07	1.73205e+07	2.64575e+07	4.89898e+07	2.44949e+07	316228	3162.28
13	5.47723e+07	5.91608e+07	3.4641e+07	1.41421e+07	1.84391e+07	1.73205e+07	100000	316.228
14	20000000	20000000	20000000	20000000	20000000	20000000	282843	447.214
15	9.89949e+07	1.14891e+08	60000000	40000000	6.32456e+07	2.39792e+07	44721.4	1000

## Sheet: cy2
raw CFU count
	cip0 LB	cip0.125	cip0.25	cip0.5	cip1	cip2	cip4	cip8
passage 1	2.44949e+07	20000000	774597	447.214	178.885			0		Limit of detection: 1 colony on 10ul spot plate
2	10000000	2.94958e+07	387298	2000	10000			0		if CFU<100, then 0
3	1.73205e+07	1.41421e+07	400000	12649.1	10000
4	2.64575e+07	2.44949e+07	1.09545e+07	1.04881e+06	2000000	500
5	2.82843e+07	30000000	1.249e+07	1.04881e+07	7.4162e+06	1000
6	4.47214e+07	40000000	4.24264e+07	2.82843e+07	20000000	6324.56
7	5.2915e+07	2.82843e+07	4.47214e+07	1.41421e+07	1.73205e+07	447.214	1000
8	2.23607e+07	30000000	2.23607e+07	2.44949e+07	1.44914e+07	11832.2	774.597
9	3.16228e+07	9.48683e+07	7.07107e+07	5.91608e+07	5.2915e+07	17320.5	10954.5
10	4.24264e+07	5.91608e+07	5.2915e+07	5.47723e+07	5.2915e+07	424264	346410	100
11	4.89898e+07	5.91608e+07	60000000	4.47214e+07	2.82843e+07	10000000	7.48331e+06	5477.23
12	4.69042e+07	8.94427e+07	6.7082e+07	80000000	30000000	2.09762e+07	1.73205e+07	244949
13	3.4641e+07	5.2915e+07	5.65685e+07	1.73205e+07	4.24264e+07	2.36643e+07	10000000	141421
14	2.23607e+07	4.24264e+07	1.73205e+07	20000000	2.44949e+07	2.44949e+07	20000000	54772.3
15	3.87298e+07	3.74166e+07	1.41421e+07	5.47723e+07	4.89898e+07	10000000	2.19089e+07	5477.23

## Sheet: cy3
raw CFU count
	cip0 LB	cip0.125	cip0.25	cip0.5	cip1	cip2	cip4	cip8
passage 1	40000000	2.82843e+07	489898	16733.2						Limit of detection: 1 colony on 10ul spot plate
2	2.19089e+07	2.64575e+07	1000000	64807.4						if CFU<100, then 0
3	4.89898e+07	30000000	1.54919e+06	793725	200
4	2.89828e+07	20000000	2.23607e+06	2000000	44721.4	100
5	10000000	3.87298e+07	7.74597e+06	4.24264e+06	4.47214e+06
6	40000000	4.89898e+07	2.44949e+07	2.23607e+07	30000000	141.421
7	3.87298e+07	20000000	1.73205e+07	3.87298e+07	4.47214e+07	7071.07
8	1.41421e+07	1.41421e+07	3.74166e+07	30000000	1.84391e+07	63245.6	100
9	1.0198e+08	6.63325e+07	8.77496e+07	9.38083e+07	1.41421e+07	6.32456e+06	1341.64	2449.49
10	9.94987e+07	8.48528e+07	1.04881e+08	9.16515e+07	5.47723e+07	3.16228e+07	173205	154919
11	3.74166e+07	4.58258e+07	5.91608e+07	5.2915e+07	4.24264e+07	4.24264e+07	2.23607e+06	547723
12	70000000	8.12404e+07	1.04881e+08	1.52971e+08	90000000	9.16515e+07	3.16228e+06	1000000
13	4.24264e+07	30000000	1.73205e+07	4.24264e+07	30000000	2.44949e+07	447214	447214
14	3.4641e+07	2.82843e+07	2.44949e+07	3.16228e+07	1.73205e+07	2.64575e+06	1000000	346410
15	4.47214e+07	3.4641e+07	2.44949e+07	1.41421e+07	30000000	6.32456e+06	2.82843e+06	346410
