# Supplementary material for: Immunosuppression broadens evolutionary pathways to drug resistance and treatment failure during Acinetobacter baumannii pneumonia in mice
Source: Nat Microbiol. 2022 May 26;7(6):796–809. doi: 10.1038/s41564-022-01126-8 (PMC9159950; doi:10.1038/s41564-022-01126-8)
Supplement: Supplementary file 8 — Source Data Fig. 3 [file 41564_2022_1126_MOESM8_ESM.zip]

Archive with 2 entries (2 files):
- Source_Data_Fig3/Fig_3C_Ct_values.xlsx
- Source_Data_Fig3/Fig_3D_CFU.xlsx
