# Supplementary material for: Immunosuppression broadens evolutionary pathways to drug resistance and treatment failure during Acinetobacter baumannii pneumonia in mice
Source: Nat Microbiol. 2022 May 26;7(6):796–809. doi: 10.1038/s41564-022-01126-8 (PMC9159950; doi:10.1038/s41564-022-01126-8)
Supplement: Supplementary file 8 — Source Data Fig. 3 [file 41564_2022_1126_MOESM8_ESM.zip › Source_Data_Fig3/Fig_3C_Ct_values.xlsx]

## Sheet: Ct values
Experiment series 1
	rep 1				rep 2				rep 3				rep 4				rep 5				rep6
	WT	AdeL Y324*	AdeL C312*		WT	AdeL Y324*	AdeL C312*		WT	AdeL Y324*	AdeL C312*		WT	AdeL Y324*	AdeL C312*		WT	AdeL Y324*	AdeL C312*		WT	AdeL Y324*	AdeL C312*
RNA 16S	30.1893	29.8599	29.344		30.6987	30.1775	30.8332		30.3981	30.5436	29.9597		30.4771	31.6421	31.9483		29.2828	29.9562	29.3408		29.2828
RNA 16S	30.4118	30.1574	29.5234		30.8085	30.4727	30.8153		30.751	30.3633	29.6837		30.4513	31.5329	31.9316		28.0931	29.546	29.5564		28.0931
cDNA 16s	5.79956	5.82926	6.10126		5.94758	5.82648	5.98411		6.20143	5.98917	5.92397		5.98614	6.09479	6.09424		5.92059	6.30562	6.35006		5.92059	6.2215	6.36625
cDNA 16s	5.82389	5.75937	5.99764		5.99263	5.97495	6.04088		6.3165	6.12652	6.02428		6.02784	6.20117	5.86809		5.97153	6.18285	6.3161		5.97153	6.19213	6.248
AdeG	24.7368	13.3035	13.6778		24.3976	12.7756	13.9634		23.9392	12.901	13.337		24.2936	12.9174	13.1204		23.4573	13.3438	13.5702		23.4573	12.7057	12.3603
AdeG	24.6621	13.1022	13.3617		24.2571	12.7472	13.3691		23.956	12.8468	13.2953		24.298	12.9666	13.1413		23.4719	13.4251	13.6415		23.4719	12.7228	12.3453
AdeJ	15.0429	15.0633	15.3005		16.9324	15.4629	15.427		16.1004	15.5438	15.9069		15.2424	16.6159	15.2411		14.428	16.5222	16.5192		16.1411	14.9537	16.3402
AdeJ	14.98	15.1618	16.8565		15.6127	15.3204	15.4645		15.6886	15.5583	15.8433		15.5918	16.6121	15.2233		14.3146	16.5945	16.7898		16.3445	16.3213	14.8437
AdeB	22.5748	22.9642	23.3457		22.7609	23.597	23.6414		22.7609	22.6023	23.2229		22.8601	23.0413	22.1338		18.8359	20.4157	20.9042		20.015	20.2905	20.4997
AdeB	22.6571	22.9638	23.4047		22.7056	23.7169	23.3839		22.9023	22.8569	23.3265		22.7333	23.0852	22.3841		19.6124	20.4087	20.902		19.5512	19.2983	19.954
Experiment series 1
		rep 1				rep 2				rep 3
Sample Name	Target Name	Cт	Cт	Cт		Cт	Cт	Cт		Cт	Cт	Cт
WT	16S	8.13361	7.94129	7.91131		7.60113	7.57184	7.46323		8.0746	7.94285	7.94699
WT	AdeG	27.6113	27.5356	27.6868		27.6677	27.5411	27.6454		26.4983	26.3614	26.5354
WT	AdeB	24.2976	25.8414	24.4996		25.2211	25.1954	25.2863		24.2777	24.1513	24.1888
WT	AdeJ	19.7556	18.4923	19.7972		19.687	19.6415	19.6703		19.4179	19.2987	19.3287
WT No RT	16S	28.4114	28.3458	28.5995		15.1181	15.0896	15.0389		15.0262	14.9926	14.931
adeL ΔI335A336	16S	7.624	7.68714	7.74497		6.91645	6.93288	6.92563		7.29217	7.25457	7.18247
adeL ΔI335A336	AdeG	18.8254	18.9004	18.9383		16.9988	16.9119	16.8604		16.9437	16.9246	16.9144
adeL ΔI335A336	AdeB	26.2899	26.3904	26.3992		24.9237	24.9064	24.9022		24.6746	24.5263	25.9064
adeL ΔI335A336	AdeJ	19.7144	19.6119	19.8196		18.59	18.5696	18.4961		18.8965	18.8245	18.7397
adeL ΔI335A336 no RT	16S	26.9435	26.67	26.8957		15.7594	15.824	15.6888		15.9472	15.8033	15.6319
AdeLP131H	16S	7.94685	7.80287	7.98249		7.30091	7.35575	7.24796		7.84097	7.7851	7.76976
AdeLP131H	AdeG	19.3549	19.4533	19.3636		17.7607	17.7013	17.6347		17.9638	17.8619	17.9168
AdeLP131H	AdeB	26.779	26.9052	26.411		25.2922	25.2723	25.2769		24.9871	24.9592	24.9338
AdeLP131H	AdeJ	19.9404	19.983	19.9353		18.9497	18.9008	18.8375		19.3691	19.3349	19.2495
AdeLP131H no RT	16S	27.7471	27.7225	27.8205		15.7654	15.8347	15.8767		15.2549	15.2064	15.1932

## Sheet: fold change
		adeB expression						adeJ expression						adeG expression
AdeL C312*		0.696634	0.59999	0.603762	1.42594	0.408399	0.885347	0.562784	1.82667	0.831928	1.11657	3.72221	0.528884	2735.15	1667.52	1302.08	2255.39	1214.2	3844.75
adeL +AAT		0.776213	0.502399	0.933602	0.916643	0.539652	1.11455	0.921153	1.75514	1.10369	0.480984	3.70339	0.585174	2854.79	2889.36	1874.86	2885.87	1331.05	2791.6
adeL Δ6bp		0.289095	0.814001	0.335671				0.625485	1.40831	0.860439				340.898	1077.84	443.376
AdeLP131H		0.267288	0.817867	0.519925				0.620194	1.44035	0.895696				281.308	817.638	328.86
		adeB expression						adeJ expression						adeG expression
AdeLC312		0.696634	0.59999	0.603762	1.42594	0.408399	0.885347	0.562784	1.82667	0.831928	1.11657	3.72221	0.528884	2735.15	1667.52	1302.08	2255.39	1214.2	3844.75
AdeL+AAT		0.776213	0.502399	0.933602	0.916643	0.539652	1.11455	0.921153	1.75514	1.10369	0.480984	3.70339	0.585174	2854.79	2889.36	1874.86	2885.87	1331.05	2791.6
