# Supplementary material for: Immunosuppression broadens evolutionary pathways to drug resistance and treatment failure during Acinetobacter baumannii pneumonia in mice
Source: Nat Microbiol. 2022 May 26;7(6):796–809. doi: 10.1038/s41564-022-01126-8 (PMC9159950; doi:10.1038/s41564-022-01126-8)
Supplement: Supplementary file 8 — Source Data Fig. 3 [file 41564_2022_1126_MOESM8_ESM.zip › Source_Data_Fig3/Fig_3D_CFU.xlsx]

## Sheet: Sheet1
	WT 17978															AdeL ΔI335A336															AdeL P131H															AdeL C312*
0:00:00		129000000	138000000	171000000	233000000	275000000	158000000	95800000	242000000	183000000						100000000	150000000	138000000	238000000	121000000	150000000	246000000	238000000	313000000							121000000	204000000	129000000													142000000	150000000	250000000
1:00:00		75000	7500	6250	10400	37500	3750	3170	1380							167000	113000	95800	50000	213000	138000	117000	75000	95800							62500	62500	283000													331000	392000	371000
3:00:00		6250	2210	1630	2170	3560	2080	667	688	667						75000	50000	24600	3670	33300	23300	2830	17500	1790							13800	13800	121000													64200	68800	66700
6:00:00		1670	833	1040	1420	1960	958	41.7	125							15000	12900	8130	1500	2000	2960	1080	1670	958							2540	2170	22500													8330	21300	4880
24:00:00		1	1	1	1	41.7	41.7	41.7	1	1						4190	2750	1750	125	1750	1460	15800	12100	16300							688	625	500													1880	2750	1170
