# Supplementary material for: Immunosuppression broadens evolutionary pathways to drug resistance and treatment failure during Acinetobacter baumannii pneumonia in mice
Source: Nat Microbiol. 2022 May 26;7(6):796–809. doi: 10.1038/s41564-022-01126-8 (PMC9159950; doi:10.1038/s41564-022-01126-8)
Supplement: Supplementary file 9 — Source Data Fig. 4 [file 41564_2022_1126_MOESM9_ESM.zip]

Archive with 2 entries (2 files):
- Source_Data_Fig4/Fig_4B_Ct_values.xlsx
- Source_Data_Fig4/Fig_4C_MIC.xlsx
