# Supplementary material for: Immunosuppression broadens evolutionary pathways to drug resistance and treatment failure during Acinetobacter baumannii pneumonia in mice
Source: Nat Microbiol. 2022 May 26;7(6):796–809. doi: 10.1038/s41564-022-01126-8 (PMC9159950; doi:10.1038/s41564-022-01126-8)
Supplement: Supplementary file 9 — Source Data Fig. 4 [file 41564_2022_1126_MOESM9_ESM.zip › Source_Data_Fig4/Fig_4B_Ct_values.xlsx]

## Sheet: Ct values
Raw Ct values
Exp 1
	AB17978	mfsA(-9)_1	mfsA(-9)_2	mfsA(-19)_1	mfsA(-19)_2
16s RNA	20.9877	25.6949	24.7939	27.9961	27.6632
16s RNA	20.6324	25.0989	25.6579	28.5111	27.9353
16s cDNA	6.23698	7.62341	6.61415	6.51312	6.71851
16s cDNA	6.26532	6.68439	6.72622	Undetermined	6.42063
rpmL cDNA	14.3092	14.8942	14.7844	Undetermined	14.5696
rpmL cDNA	14.2002	14.7858	14.6428	Undetermined	14.527
mfsA cDNA	23.1629	21.3353	20.6561	21.9544	23.1398
mfsA cDNA	23.9533	21.3661	20.6638	21.8849	22.1273
Exp 2
	AB17978	mfsA(-9)_1	mfsA(-9)_2	mfsA(-19)_1	mfsA(-19)_2
16s RNA	27.5884	25.8783	28.6831	28.524	28.425
16s RNA	27.7183	25.9396	28.4919	28.446	27.9838
16s cDNA	6.87139	6.67042	6.83492	6.88098	6.79038
16s cDNA	6.87328	6.86868	6.79827	6.75542	6.8151
mfsA cDNA	23.6347	19.9692	20.707	21.8383	21.627
mfsA cDNA	23.8429	19.9856	20.5852	21.7093	21.7717
rpmL cDNA	16.2914	16.179	16.2472	16.8898	16.4824
rpmL cDNA	16.4885	16.3662	16.4037	16.9937	16.5254
Exp 3
	AB17978	mfsA (-19)_1	mfsA (-19)_2	mfsA (-9)_1	mfsA (-9)_2
16s RNA	24.0583	27.6144	26.493	25.9431	23.3018
16s RNA	23.9313	27.598	26.3798	25.663	23.1687
16s cDNA	5.84299	6.07811	6.20046	5.97346	6.04168
16s cDNA	5.70745	5.95899	6.15789	6.0271	6.11449
rpmL cDNA	15.1645	15.5858	15.7954	16.0003	15.8237
rpmL cDNA	15.3852	15.7357	15.6792	15.738	15.4628
mfsA cDNA	23.1551	21.8746	21.5725	20.3749	20.0689
mfsA cDNA	23.204	21.9177	21.8806	20.3701	20.3009

## Sheet: Fold change
		mfsA fold change						rpmL fold change
mfsA (-9)		10.8472	9.96704	12.6288	8.20778	8.17998	9.83213	1.20577	0.97276	1.0061	1.01014	0.774215	0.955606
mfsA (-19)		3.61549	2.5934	3.76052	3.91734	2.88138	3.62243	0.94746	0.910644	0.657039	0.880517	0.905906	0.960274
