# Supplementary material for: Immunosuppression broadens evolutionary pathways to drug resistance and treatment failure during Acinetobacter baumannii pneumonia in mice
Source: Nat Microbiol. 2022 May 26;7(6):796–809. doi: 10.1038/s41564-022-01126-8 (PMC9159950; doi:10.1038/s41564-022-01126-8)
Supplement: Supplementary file 9 — Source Data Fig. 4 [file 41564_2022_1126_MOESM9_ESM.zip › Source_Data_Fig4/Fig_4C_MIC.xlsx]

## Sheet: Sheet1
	WT: AB17978	WH124	AdeL P131H	AdeL C312*	AdeL Y324*	AdeL △I335A336	mfsA (-9)	mfsA (-19)	mfsA(-9) + P131H	mfsA(-19) + P131H	AdeL ΔI335A336+mfsA(-19)	Cy3a
	0.5	1	1	1								4
	0.25	1	1	1								4
	0.5	0.75										2
	0.5	1										8
	0.5
	0.5
	0.25
	0.25
20191023exp	0.5						0.5	0.5				2.5
20191023exp	0.5						1	1
20191025exp	0.5						0.75	1			4	4
20191025exp	0.5						0.75	1
20191029exp	0.25						0.75	0.75
20191029exp	0.25						0.5	0.5			4	4
20191031exp	0.25	0.5					0.5	0.5			2	4
20191031exp	0.25						0.5	0.5
20191101exp	0.25	0.75					0.75	0.75			2	4
20191101exp	0.25						0.75	0.75
20191106exp	0.25	0.5	1	2							2	4
20191106exp	0.5
20191108exp	0.25	1					0.75	0.75			4	4
20191108exp	0.25						0.5	0.75
20191111exp	0.5	1
20191111exp	0.5
20191112exp	0.25	0.75	0.75	1
20191112exp	0.25
20200625exp	0.25	0.5			1	1			4	2
20200625exp_rep	0.25	1
20200702exp	0.25	0.5			1	1			3	2
20200702exp_rep	0.25	0.5
20200707exp	0.25	0.5			1	1			3	2
20200707exp_rep	0.25	0.5
20200720exp	0.25	0.5			0.5	1			3	2
20200720exp_rep	0.25	0.5
