# Supplementary material for: Immunosuppression broadens evolutionary pathways to drug resistance and treatment failure during Acinetobacter baumannii pneumonia in mice
Source: Nat Microbiol. 2022 May 26;7(6):796–809. doi: 10.1038/s41564-022-01126-8 (PMC9159950; doi:10.1038/s41564-022-01126-8)
Supplement: Supplementary file 10 — Source Data Fig. 5 [file 41564_2022_1126_MOESM10_ESM.zip]

Archive with 3 entries (3 files):
- Source_Data_Fig5/Fig_5A_ST.xlsx
- Source_Data_Fig5/Fig_5B.xlsx
- Source_Data_Fig5/Table_S3_is_Fig_5E_data.xlsx
