# Supplementary material for: Immunosuppression broadens evolutionary pathways to drug resistance and treatment failure during Acinetobacter baumannii pneumonia in mice
Source: Nat Microbiol. 2022 May 26;7(6):796–809. doi: 10.1038/s41564-022-01126-8 (PMC9159950; doi:10.1038/s41564-022-01126-8)
Supplement: Supplementary file 10 — Source Data Fig. 5 [file 41564_2022_1126_MOESM10_ESM.zip › Source_Data_Fig5/Fig_5B.xlsx]

## Sheet: Sheet1
Residue	Residue number	Resistant genomes_normalized	Susceptible genomes_normalized
M	1	-0.319561	-0.205569
K	2	-0.319561	-0.205569
V	3	6.32357	1.97898
Q	4	2.17162	3.07126
Q	5	0.510831	-0.205569
Y	6	1.34122	0.886708
R	7	-0.319561	-0.205569
L	8	-0.319561	-0.205569
D	9	0.510831	0.886708
E	10	-0.319561	-0.205569
L	11	-0.319561	-0.205569
A	12	-0.319561	-0.205569
H	13	-0.319561	-0.205569
L	14	-0.319561	-0.205569
V	15	-0.319561	-0.205569
K	16	0.510831	-0.205569
G	17	-0.319561	-0.205569
E	18	-0.319561	-0.205569
L	19	-0.319561	-0.205569
I	20	0.510831	-0.205569
G	21	-0.319561	-0.205569
E	22	0.510831	0.886708
G	23	-0.319561	-0.205569
S	24	0.510831	-0.205569
L	25	-0.319561	-0.205569
Q	26	-0.319561	-0.205569
F	27	-0.319561	-0.205569
S	28	0.510831	0.886708
N	29	-0.319561	-0.205569
L	30	-0.319561	-0.205569
A	31	-0.319561	-0.205569
S	32	-0.319561	-0.205569
L	33	-0.319561	-0.205569
E	34	-0.319561	-0.205569
N	35	-0.319561	-0.205569
A	36	-0.319561	-0.205569
E	37	-0.319561	-0.205569
V	38	0.510831	-0.205569
N	39	0.510831	-0.205569
H	40	-0.319561	-0.205569
L	41	0.510831	-0.205569
T	42	-0.319561	-0.205569
F	43	-0.319561	-0.205569
V	44	-0.319561	-0.205569
N	45	-0.319561	-0.205569
G	46	-0.319561	-0.205569
E	47	1.34122	0.886708
K	48	-0.319561	-0.205569
H	49	2.17162	0.886708
L	50	0.510831	-0.205569
D	51	2.17162	0.886708
Q	52	-0.319561	-0.205569
A	53	-0.319561	-0.205569
K	54	-0.319561	-0.205569
V	55	2.17162	0.886708
S	56	-0.319561	-0.205569
R	57	1.34122	0.886708
A	58	-0.319561	-0.205569
G	59	-0.319561	-0.205569
A	60	-0.319561	-0.205569
Y	61	1.34122	0.886708
I	62	-0.319561	-0.205569
V	63	8.81475	9.62492
T	64	-0.319561	-0.205569
A	65	3.00201	0.886708
A	66	1.34122	0.886708
L	67	0.510831	-0.205569
K	68	-0.319561	-0.205569
E	69	-0.319561	-0.205569
H	70	3.8324	1.97898
L	71	-0.319561	-0.205569
P	72	0.510831	-0.205569
E	73	0.510831	0.886708
K	74	-0.319561	-0.205569
D	75	1.34122	0.886708
N	76	-0.319561	-0.205569
F	77	-0.319561	-0.205569
I	78	-0.319561	-0.205569
I	79	-0.319561	-0.205569
V	80	-0.319561	-0.205569
D	81	0.510831	-0.205569
N	82	-0.319561	-0.205569
P	83	-0.319561	-0.205569
Y	84	-0.319561	-0.205569
L	85	-0.319561	-0.205569
A	86	-0.319561	-0.205569
F	87	-0.319561	-0.205569
A	88	-0.319561	-0.205569
I	89	0.510831	-0.205569
L	90	-0.319561	-0.205569
T	91	-0.319561	-0.205569
H	92	-0.319561	-0.205569
V	93	0.510831	-0.205569
F	94	-0.319561	-0.205569
D	95	-0.319561	-0.205569
K	96	-0.319561	-0.205569
K	97	-0.319561	-0.205569
I	98	1.34122	0.886708
S	99	2.17162	0.886708
S	100	-0.319561	0.886708
T	101	2.17162	0.886708
G	102	-0.319561	-0.205569
I	103	-0.319561	-0.205569
E	104	-0.319561	-0.205569
S	105	-0.319561	-0.205569
T	106	-0.319561	-0.205569
A	107	-0.319561	-0.205569
Q	108	-0.319561	-0.205569
I	109	-0.319561	-0.205569
H	110	-0.319561	-0.205569
P	111	-0.319561	-0.205569
S	112	-0.319561	-0.205569
A	113	-0.319561	-0.205569
V	114	0.510831	0.886708
I	115	-0.319561	-0.205569
S	116	-0.319561	-0.205569
E	117	3.00201	13.994
T	118	2.17162	0.886708
A	119	-0.319561	-0.205569
Y	120	-0.319561	-0.205569
I	121	-0.319561	-0.205569
G	122	-0.319561	-0.205569
H	123	-0.319561	-0.205569
Y	124	-0.319561	-0.205569
V	125	-0.319561	-0.205569
V	126	-0.319561	-0.205569
I	127	-0.319561	-0.205569
G	128	-0.319561	-0.205569
E	129	-0.319561	-0.205569
N	130	-0.319561	-0.205569
C	131	-0.319561	-0.205569
V	132	-0.319561	-0.205569
V	133	-0.319561	0.886708
G	134	-0.319561	-0.205569
D	135	-0.319561	-0.205569
N	136	-0.319561	-0.205569
T	137	-0.319561	-0.205569
V	138	2.17162	0.886708
I	139	-0.319561	-0.205569
Q	140	-0.319561	-0.205569
S	141	-0.319561	0.886708
H	142	-0.319561	-0.205569
T	143	-0.319561	-0.205569
K	144	0.510831	-0.205569
L	145	-0.319561	-0.205569
D	146	-0.319561	-0.205569
D	147	-0.319561	0.886708
N	148	4.66279	0.886708
V	149	-0.319561	-0.205569
E	150	-0.319561	-0.205569
V	151	0.510831	-0.205569
G	152	-0.319561	-0.205569
K	153	-0.319561	-0.205569
D	154	-0.319561	-0.205569
C	155	-0.319561	-0.205569
F	156	-0.319561	-0.205569
I	157	-0.319561	-0.205569
D	158	-0.319561	-0.205569
S	159	-0.319561	-0.205569
H	160	-0.319561	-0.205569
V	161	-0.319561	-0.205569
T	162	-0.319561	-0.205569
I	163	-0.319561	-0.205569
T	164	-0.319561	-0.205569
G	165	-0.319561	-0.205569
G	166	7.98436	3.07126
S	167	0.510831	-0.205569
K	168	-0.319561	-0.205569
L	169	-0.319561	-0.205569
R	170	2.17162	0.886708
D	171	0.510831	-0.205569
R	172	-0.319561	-0.205569
V	173	-0.319561	-0.205569
R	174	-0.319561	-0.205569
I	175	2.17162	0.886708
H	176	-0.319561	-0.205569
S	177	0.510831	-0.205569
S	178	1.34122	0.886708
T	179	-0.319561	-0.205569
V	180	-0.319561	-0.205569
I	181	-0.319561	-0.205569
G	182	-0.319561	-0.205569
G	183	2.17162	0.886708
E	184	-0.319561	-0.205569
G	185	-0.319561	-0.205569
F	186	-0.319561	-0.205569
G	187	-0.319561	-0.205569
F	188	-0.319561	-0.205569
A	189	-0.319561	-0.205569
P	190	-0.319561	-0.205569
Y	191	-0.319561	-0.205569
Q	192	-0.319561	-0.205569
G	193	-0.319561	-0.205569
K	194	-0.319561	-0.205569
W	195	-0.319561	-0.205569
H	196	-0.319561	-0.205569
R	197	-0.319561	-0.205569
I	198	-0.319561	-0.205569
A	199	0.510831	-0.205569
Q	200	-0.319561	-0.205569
L	201	-0.319561	-0.205569
G	202	-0.319561	-0.205569
S	203	-0.319561	-0.205569
V	204	-0.319561	-0.205569
L	205	1.34122	-0.205569
I	206	-0.319561	-0.205569
G	207	-0.319561	-0.205569
N	208	-0.319561	-0.205569
D	209	-0.319561	-0.205569
V	210	-0.319561	-0.205569
R	211	-0.319561	-0.205569
I	212	-0.319561	-0.205569
G	213	-0.319561	-0.205569
S	214	-0.319561	-0.205569
N	215	-0.319561	-0.205569
C	216	-0.319561	-0.205569
S	217	-0.319561	-0.205569
I	218	-0.319561	-0.205569
D	219	-0.319561	-0.205569
R	220	-0.319561	-0.205569
G	221	-0.319561	-0.205569
A	222	-0.319561	-0.205569
L	223	-0.319561	-0.205569
D	224	-0.319561	-0.205569
N	225	-0.319561	-0.205569
T	226	-0.319561	-0.205569
I	227	-0.319561	-0.205569
L	228	-0.319561	-0.205569
E	229	-0.319561	-0.205569
D	230	-0.319561	-0.205569
G	231	-0.319561	-0.205569
V	232	-0.319561	-0.205569
I	233	-0.319561	-0.205569
I	234	-0.319561	-0.205569
D	235	-0.319561	-0.205569
N	236	-0.319561	-0.205569
L	237	-0.319561	-0.205569
V	238	-0.319561	-0.205569
Q	239	-0.319561	-0.205569
I	240	-0.319561	-0.205569
A	241	-0.319561	-0.205569
H	242	-0.319561	-0.205569
N	243	-0.319561	-0.205569
V	244	-0.319561	-0.205569
H	245	-0.319561	-0.205569
I	246	-0.319561	-0.205569
G	247	-0.319561	-0.205569
S	248	-0.319561	-0.205569
N	249	-0.319561	-0.205569
T	250	-0.319561	-0.205569
A	251	-0.319561	-0.205569
I	252	-0.319561	-0.205569
A	253	-0.319561	-0.205569
A	254	-0.319561	-0.205569
K	255	1.34122	0.886708
C	256	-0.319561	-0.205569
G	257	-0.319561	-0.205569
I	258	-0.319561	-0.205569
A	259	-0.319561	-0.205569
G	260	-0.319561	-0.205569
S	261	-0.319561	-0.205569
T	262	-0.319561	-0.205569
K	263	-0.319561	-0.205569
I	264	-0.319561	-0.205569
G	265	-0.319561	-0.205569
K	266	-0.319561	-0.205569
N	267	-0.319561	-0.205569
C	268	-0.319561	-0.205569
I	269	-0.319561	-0.205569
L	270	-0.319561	-0.205569
A	271	-0.319561	-0.205569
G	272	-0.319561	-0.205569
A	273	-0.319561	-0.205569
C	274	-0.319561	-0.205569
G	275	-0.319561	-0.205569
V	276	-0.319561	-0.205569
A	277	0.510831	-0.205569
G	278	-0.319561	-0.205569
H	279	-0.319561	-0.205569
L	280	-0.319561	-0.205569
S	281	-0.319561	-0.205569
I	282	-0.319561	-0.205569
A	283	1.34122	-0.205569
D	284	-0.319561	-0.205569
N	285	-0.319561	-0.205569
V	286	-0.319561	-0.205569
T	287	-0.319561	0.886708
L	288	-0.319561	-0.205569
T	289	-0.319561	-0.205569
G	290	-0.319561	-0.205569
M	291	-0.319561	-0.205569
S	292	-0.319561	-0.205569
M	293	-0.319561	-0.205569
V	294	-0.319561	-0.205569
T	295	-0.319561	-0.205569
K	296	-0.319561	-0.205569
N	297	-0.319561	-0.205569
I	298	-0.319561	-0.205569
S	299	-0.319561	-0.205569
E	300	-0.319561	-0.205569
A	301	-0.319561	-0.205569
G	302	-0.319561	-0.205569
T	303	-0.319561	-0.205569
Y	304	-0.319561	-0.205569
S	305	-0.319561	-0.205569
S	306	-0.319561	-0.205569
G	307	-0.319561	-0.205569
T	308	2.17162	0.886708
G	309	-0.319561	-0.205569
L	310	-0.319561	-0.205569
F	311	-0.319561	-0.205569
E	312	-0.319561	-0.205569
N	313	-0.319561	-0.205569
N	314	2.17162	0.886708
H	315	1.34122	0.886708
W	316	-0.319561	-0.205569
K	317	-0.319561	-0.205569
K	318	-0.319561	-0.205569
T	319	-0.319561	-0.205569
I	320	-0.319561	-0.205569
V	321	0.510831	0.886708
R	322	-0.319561	-0.205569
L	323	-0.319561	-0.205569
R	324	-0.319561	-0.205569
Q	325	-0.319561	-0.205569
L	326	-0.319561	-0.205569
A	327	-0.319561	-0.205569
D	328	-0.319561	-0.205569
V	329	-0.319561	-0.205569
P	330	-0.319561	-0.205569
L	331	-0.319561	-0.205569
T	332	-0.319561	-0.205569
Q	333	-0.319561	-0.205569
I	334	-0.319561	-0.205569
T	335	-0.319561	-0.205569
K	336	-0.319561	-0.205569
R	337	-0.319561	-0.205569
L	338	-0.319561	-0.205569
D	339	-0.319561	-0.205569
H	340	-0.319561	-0.205569
I	341	-0.319561	-0.205569
Q	342	-0.319561	-0.205569
A	343	-0.319561	-0.205569
Q	344	-0.319561	-0.205569
I	345	-0.319561	-0.205569
E	346	-0.319561	-0.205569
S	347	-0.319561	-0.205569
L	348	-0.319561	-0.205569
E	349	-0.319561	-0.205569
S	350	-0.319561	-0.205569
T	351	-0.319561	-0.205569
F	352	-0.319561	-0.205569
N	353	-0.319561	-0.205569
L	354	-0.319561	-0.205569
R	355	-0.319561	-0.205569
K	356	-0.319561	-0.205569
