# Supplementary material for: Immunosuppression broadens evolutionary pathways to drug resistance and treatment failure during Acinetobacter baumannii pneumonia in mice
Source: Nat Microbiol. 2022 May 26;7(6):796–809. doi: 10.1038/s41564-022-01126-8 (PMC9159950; doi:10.1038/s41564-022-01126-8)
Supplement: Supplementary file 10 — Source Data Fig. 5 [file 41564_2022_1126_MOESM10_ESM.zip › Source_Data_Fig5/Table_S3_is_Fig_5E_data.xlsx]

## Sheet: Table S3
Table S3. in vitro growth rates of LpxD mutants compared to AB17978.
Time (hr)		AB17978				AB17978::LpxD T118_A119insA				AB17978::LpxD E117K
Optical density at 600nm	0	0.003	0.004	0.005	0.004	0.003	0.004	0.004	0.004	0.004	0.004	0.004	0.004
	1	0.015	0.015	0.015	0.013	0.009	0.011	0.011	0.011	0.014	0.014	0.014	0.013
	2	0.144	0.138	0.143	0.131	0.054	0.059	0.064	0.067	0.124	0.132	0.129	0.12
	3	1.085	1.01	1.01	0.97	0.335	0.37	0.395	0.43	0.935	0.975	0.985	0.825
	4	2.47	2.68	2.445	2.38	1.16	1.27	1.355	1.39	2.36	2.475	2.475	2.27
	5	3.79	3.82	3.78	3.8	2.81	2.98	2.92	3.12	3.64	3.79	3.64	3.76
	6	4.26	4.23	4.3	4.29	3.56	3.52	3.57	3.81	4.41	4.31	4.33	4.12
	7	4.5	4.59	4.67	4.64	3.95	3.97	3.99	4.09	4.69	4.4	4.47	4.55
	8	4.3	4.29	4.58	4.64	4.34	4.36	4.23	4.28	4.44	4.44	4.49	4.32
Doubling time(min)		17.325	17.479	17.667	17.258	21.579	21.904	21.563	21.165	17.927	17.511	17.546	18.005
R2		0.999	1	0.995	0.996	1	1	1	0.999	0.999	0.999	0.999	0.998
