# Supplementary material for: Immunosuppression broadens evolutionary pathways to drug resistance and treatment failure during Acinetobacter baumannii pneumonia in mice
Source: Nat Microbiol. 2022 May 26;7(6):796–809. doi: 10.1038/s41564-022-01126-8 (PMC9159950; doi:10.1038/s41564-022-01126-8)
Supplement: Supplementary file 11 — Source Data Fig. 6 [file 41564_2022_1126_MOESM11_ESM.zip]

Archive with 6 entries (6 files):
- Source_Data_Fig6/Fig_6A.xlsx
- Source_Data_Fig6/Fig_6B.xlsx
- Source_Data_Fig6/Fig_6C.xlsx
- Source_Data_Fig6/Fig_6E.xlsx
- Source_Data_Fig6/Fig_6F.xlsx
- Source_Data_Fig6/Table_S4_is_Fig_6D_data.xlsx
