# Supplementary material for: Immunosuppression broadens evolutionary pathways to drug resistance and treatment failure during Acinetobacter baumannii pneumonia in mice
Source: Nat Microbiol. 2022 May 26;7(6):796–809. doi: 10.1038/s41564-022-01126-8 (PMC9159950; doi:10.1038/s41564-022-01126-8)
Supplement: Supplementary file 11 — Source Data Fig. 6 [file 41564_2022_1126_MOESM11_ESM.zip › Source_Data_Fig6/Fig_6A.xlsx]

## Sheet: 6A Passage 10-12 (2 replicates)
seq id	position	mutation	P10-1	P11-1	P12-1	P10-2	P11-2	P12-2	annotation	gene	description
CP012004	649374	T→A	0.221	0.692	0.798	0.132	0.596	0.747	V136D (GTC→GAC)	ACX60_03155 → A1S_2871	AraC family transcriptional regulator
CP012004	1304270	C→A	0.237	0.686	0.803	0.162	0.552	0.773	P131H (CCT→CAT)	ACX60_06025 →	AdeL transcriptional regulator
CP012004	1304814	T→A	0.072			0.092			C312* (TGT→TGA)	ACX60_06025 →	AdeL transcriptional regulator
CP012004	1304881	Δ6 bp	0.727	0.285	0.177	0.658	0.361	0.183	coding (1003‑1008/1032 nt)	ACX60_06025 →	AdeL transcriptional regulator
CP012004	1357348	A→C			1				E161A (GAG→GCG)	ACX60_06300 →	amidophosphoribosyltransferase
CP012004	1,692,506:1	+GCT	0.247	0.692	0.804	0.188	0.594	0.782	coding (357/1071 nt)	ACX60_07955 →	UDP‑3‑O‑(3‑hydroxymyristoyl) glucosamine N‑acyltransferase
CP012004	3199245	T→A	0.224	0.226	0.153	0.099	0.216	0.283	intergenic (‑230/‑19)	ACX60_15145 ← / → ACX60_15150	50S ribosomal protein L35/transporter
CP012004	3199255	A→G	0.185	0.708	0.815	0.165	0.647	0.679	intergenic (‑240/‑9)	ACX60_15145 ← / → ACX60_15150	50S ribosomal protein L35/transporter
