# Supplementary material for: Immunosuppression broadens evolutionary pathways to drug resistance and treatment failure during Acinetobacter baumannii pneumonia in mice
Source: Nat Microbiol. 2022 May 26;7(6):796–809. doi: 10.1038/s41564-022-01126-8 (PMC9159950; doi:10.1038/s41564-022-01126-8)
Supplement: Supplementary file 11 — Source Data Fig. 6 [file 41564_2022_1126_MOESM11_ESM.zip › Source_Data_Fig6/Fig_6B.xlsx]

## Sheet: 6B Passage 1-3
seq id	position	mutation	P1	P2	P3	annotation	gene	description
CP012004	649374	T→A	0.632	1	1	V136D (GTC→GAC)	ACX60_03155 → A1S_2871	AraC family transcriptional regulator
CP012004	1304270	C→A	0.593	1	1	P131H (CCT→CAT)	ACX60_06025 →	AdeL transcriptional regulator
CP012004	1304881	Δ6 bp	0.347			coding (1003‑1008/1032 nt)	ACX60_06025 →	AdeL transcriptional regulator
CP012004	1,692,506:1	+GCT	0.683	1	1	coding (357/1071 nt)	ACX60_07955 →	UDP‑3‑O‑(3‑hydroxymyristoyl) glucosamine N‑acyltransferase
CP012004	3199255	A→G	0.73	1	1	intergenic (‑240/‑9)	ACX60_15145 ← / → ACX60_15150	50S ribosomal protein L35/transporter
