# Supplementary material for: Immunosuppression broadens evolutionary pathways to drug resistance and treatment failure during Acinetobacter baumannii pneumonia in mice
Source: Nat Microbiol. 2022 May 26;7(6):796–809. doi: 10.1038/s41564-022-01126-8 (PMC9159950; doi:10.1038/s41564-022-01126-8)
Supplement: Supplementary file 11 — Source Data Fig. 6 [file 41564_2022_1126_MOESM11_ESM.zip › Source_Data_Fig6/Fig_6C.xlsx]

## Sheet: 6C Frequency mutant vs WT
					Volume plated: 10ul
		Spot				Average	Dilution	Total CFUs	Frequency (mutant/wt):	%
5:95 AdeL △I335A336 to WT
Innoculum (LB)
Replicate #1	12	6	12			9	1000000	9000000
Replicate #2	12	6	12			9	1000000	9000000
Innoculum (LB 0.75ug/ml CIPRO)
Replicate #1	2	4	3			3.5	100000	350000	0.0388889	3.88889
Replicate #2	2	4	3			3.5	100000	350000	0.0388889	3.88889
Passage 1 (LB)
Replicate #1	40	37	41			39	10000000	390000000
Replicate #2	35	35	46			40.5	10000000	405000000
Passage 1 (LB 0.75ug/ml CIPRO)
Replicate #1	15	14	16			15	1000000	15000000	0.0384615	3.84615
Replicate #2	19	21	23			22	1000000	22000000	0.054321	5.4321
Passage 2 (LB)
Replicate #1	35	36	31			33.5	10000000	335000000
Replicate #2	30	32	30			31	10000000	310000000
Passage 2 (LB 0.75ug/ml CIPRO)
Replicate #1	18	17	9			13	1000000	13000000	0.038806	3.8806
Replicate #2	15	16	24			20	1000000	20000000	0.0645161	6.45161
Passage 3 (LB)
Replicate #1	38	41	41			41	10000000	410000000
Replicate #2	58	50	45			47.5	10000000	475000000
Passage 3 (LB 0.75ug/ml CIPRO)
Replicate #1	12	14	10			12	1000000	12000000	0.0292683	2.92683
Replicate #2	14	15	17			16	1000000	16000000	0.0336842	3.36842
		Spot				Average	Dilution	Total CFUs	Frequency:	%
5:95 GyrA S81L to WT
Innoculum (LB)
Replicate #1	7	8	3			5.5	1000000	5500000
Replicate #2	7	8	3			5.5	1000000	5500000
Innoculum (LB 0.75ug/ml CIPRO)
Replicate #1	8	3	1			2	100000	200000	0.0363636	3.63636
Replicate #2	8	3	1			2	100000	200000	0.0363636	3.63636
Passage 1 (LB)
Replicate #1	28	38	40			39	10000000	390000000
Replicate #2	30		36			36	10000000	360000000
Passage 1 (LB 0.75ug/ml CIPRO)
Replicate #1	31	29	30			29.5	1000000	29500000	0.075641	7.5641
Replicate #2	32	3	4			3.5	10000000	35000000	0.0972222	9.72222
Passage 2 (LB)
Replicate #1	26	26	38			32	10000000	320000000
Replicate #2	34		38			38	10000000	380000000
Passage 2 (LB 0.75ug/ml CIPRO)
Replicate #1	5	10	7			8.5	10000000	85000000	0.265625	26.5625
Replicate #2	40	16	8			12	10000000	120000000	0.315789	31.5789
Passage 3 (LB)
Replicate #1	55	48	51			49.5	10000000	495000000
Replicate #2	31		35			35	10000000	350000000
Passage 3 (LB 0.75ug/ml CIPRO)
Replicate #1	21	25	23			24	10000000	240000000	0.484848	48.4848
Replicate #2	36	14	19			16.5	10000000	165000000	0.471429	47.1429
		Spot				Average	Dilution	Total CFUs	Frequency:	%
5:95 GyrA S81L ParC S84L to WT
Innoculum (LB)
Replicate #1	6	8	14			11	1000000	11000000
Replicate #2	6	8	14			11	1000000	11000000
Innoculum (LB 0.75ug/ml CIPRO)
Replicate #1	6	2	5			3.5	100000	350000	0.0318182	3.18182
Replicate #2	6	2	5			3.5	100000	350000	0.0318182	3.18182
Passage 1 (LB)
Replicate #1	39	33	43			38	10000000	380000000
Replicate #2	38	47	36			41.5	10000000	415000000
Passage 1 (LB 0.75ug/ml CIPRO)
Replicate #1	4	9	8			8.5	10000000	85000000	0.223684	22.3684
Replicate #2	7	5	6			5.5	10000000	55000000	0.13253	13.253
Passage 2 (LB)
Replicate #1	32	34	34			34	10000000	340000000
Replicate #2	31	36	33			34.5	10000000	345000000
Passage 2 (LB 0.75ug/ml CIPRO)
Replicate #1	12	13	8			10.5	10000000	105000000	0.308824	30.8824
Replicate #2	22	23	16			19.5	10000000	195000000	0.565217	56.5217
Passage 3 (LB)
Replicate #1	44	44	45			44.5	10000000	445000000
Replicate #2	53	63	47			55	10000000	550000000
Passage 3 (LB 0.75ug/ml CIPRO)
Replicate #1	32	38	21			29.5	10000000	295000000	0.662921	66.2921
Replicate #2	47	46	31			38.5	10000000	385000000	0.7	70
