# Supplementary material for: Immunosuppression broadens evolutionary pathways to drug resistance and treatment failure during Acinetobacter baumannii pneumonia in mice
Source: Nat Microbiol. 2022 May 26;7(6):796–809. doi: 10.1038/s41564-022-01126-8 (PMC9159950; doi:10.1038/s41564-022-01126-8)
Supplement: Supplementary file 11 — Source Data Fig. 6 [file 41564_2022_1126_MOESM11_ESM.zip › Source_Data_Fig6/Fig_6E.xlsx]

## Sheet: Fig 6E
Strain	reference strain	input strain	input reference	output strain	output reference	competition index	Relative fitness as selection rate constant
GyrA ParC	WT	35000000	42500000	166667	400000	0.505952	-0.681313
GyrA ParC	WT	35000000	42500000	306667	360000	1.03439	0.0338134
GyrA ParC	WT	35000000	42500000	633333	766667	1.00311	0.00310078
GyrA ParC	WT	35000000	42500000	400000	400000	1.21429	0.194156
GyrA ParC	WT	35000000	42500000	366667	266667	1.66964	0.51261
GyrA ParC	WT	35000000	42500000	200000	133333	1.82143	0.599621
GyrA ParC	WT	35000000	42500000	600000	733333	0.993506	-0.00651468
GyrA ParC	WT	35000000	42500000	633333	733333	1.0487	0.0475525
GyrA ParC	WT	35000000	42500000	600000	666667	1.09286	0.0887955
GyrA ParC	WT	35000000	42500000	866667	1.13333e+06	0.928571	-0.074108
P15 Cy11	WT	26250000	23750000	67500	167500	0.364606	-1.00894
P15 Cy11	WT	26250000	23750000	95000	205000	0.41928	-0.869217
P15 Cy11	WT	26250000	23750000	210000	250000	0.76	-0.274437
P15 Cy11	WT	26250000	23750000	100000	182500	0.49576	-0.701663
P15 Cy11	WT	26250000	23750000	112500	252500	0.403112	-0.908541
P15 Cy11	WT	13750000	18750000	32500	152500	0.290611	-1.23577
P15 Cy11	WT	13750000	18750000	22500	67500	0.454545	-0.788457
P15 Cy11	WT	13750000	18750000	67500	185000	0.497543	-0.698073
P15 Cy11	WT	13750000	18750000	7750	34500	0.306324	-1.18311
P15 Cy21	WT	18750000	23750000	52500	120000	0.554167	-0.59029
P15 Cy21	WT	18750000	23750000	22500	135000	0.211111	-1.55537
P15 Cy21	WT	18750000	23750000	32500	112500	0.365926	-1.00532
P15 Cy21	WT	18750000	23750000	8750	37750	0.293598	-1.22554
P15 Cy21	WT	22500000	21250000	27500	60000	0.43287	-0.837317
P15 Cy21	WT	22500000	21250000	62500	162500	0.363248	-1.01267
P15 Cy21	WT	22500000	21250000	50000	160000	0.295139	-1.22031
P15 Cy21	WT	22500000	21250000	82500	207500	0.375502	-0.979491
P15 Cy21	WT	22500000	21250000	57500	165000	0.329125	-1.11132
P15 Cy31	WT	26250000	17500000	110000	182500	0.401826	-0.911735
P15 Cy31	WT	26250000	17500000	125000	135000	0.617284	-0.482426
P15 Cy31	WT	26250000	17500000	87500	162500	0.358974	-1.0245
P15 Cy31	WT	26250000	17500000	107500	175000	0.409524	-0.89276
P15 Cy31	WT	26250000	17500000	225000	212500	0.705882	-0.348307
P15 Cy31	WT	16250000	22500000	30000	113333	0.366516	-1.00371
P15 Cy31	WT	16250000	22500000	57500	117500	0.677578	-0.389231
P15 Cy31	WT	16250000	22500000	70000	175000	0.553846	-0.590868
P15 Cy31	WT	16250000	22500000	80000	130000	0.852071	-0.160085
