# Supplementary material for: Immunosuppression broadens evolutionary pathways to drug resistance and treatment failure during Acinetobacter baumannii pneumonia in mice
Source: Nat Microbiol. 2022 May 26;7(6):796–809. doi: 10.1038/s41564-022-01126-8 (PMC9159950; doi:10.1038/s41564-022-01126-8)
Supplement: Supplementary file 11 — Source Data Fig. 6 [file 41564_2022_1126_MOESM11_ESM.zip › Source_Data_Fig6/Fig_6F.xlsx]

## Sheet: Figure 6F
Strain	reference strain	input strain	input reference	output strain	output reference	competition index	Relative fitness as selection rate constant
GyrA ParC	WT	2.66667e+07	3e+07	8.66667e+08	9.66667e+08	1.00862	0.00858374
GyrA ParC	WT	2.66667e+07	3e+07	5.66667e+08	1.06667e+09	0.597656	-0.51474
GyrA ParC	WT	2.66667e+07	3e+07	700000000	7.66667e+08	1.02717	0.0268113
GyrA ParC	WT	2.66667e+07	3e+07	800000000	1.73333e+09	0.519231	-0.655407
GyrA ParC	WT	2.66667e+07	3e+07	7.33333e+08	1.2e+09	0.6875	-0.374693
GyrA ParC	WT	2.66667e+07	3e+07	900000000	7.66667e+08	1.32065	0.278126
GyrA ParC	WT	2.66667e+07	3e+07	1.13333e+09	8.33333e+08	1.53	0.425268
GyrA ParC	WT	2.66667e+07	3e+07	1.06667e+09	9.66667e+08	1.24138	0.216223
GyrA ParC	WT	2.66667e+07	3e+07	7.33333e+08	900000000	0.916667	-0.0870114
GyrA ParC	WT	2.66667e+07	3e+07	1.36667e+09	9.33333e+08	1.64732	0.499151
Cy31	WT	52500000	25000000	1500000000	750000000	0.952381	-0.0487902
Cy31	WT	52500000	25000000	1300000000	1050000000	0.589569	-0.528363
Cy31	WT	52500000	25000000	650000000	1600000000	0.193452	-1.64272
Cy31	WT	52500000	25000000	2400000000	1200000000	0.952381	-0.0487902
Cy31	WT	52500000	25000000	2800000000	700000000	1.90476	0.644357
Cy31	WT	52500000	25000000	3200000000	2000000000	0.761905	-0.271934
Cy31	WT	3.16667e+07	3e+07	925000000	1325000000	0.66137	-0.413441
Cy31	WT	3.16667e+07	3e+07	1075000000	2025000000	0.502924	-0.687316
Cy31	WT	3.16667e+07	3e+07	1675000000	1250000000	1.26947	0.238602
Cy31	WT	3.33333e+07	1.83333e+07	5.75e+07	112500000	0.281111	-1.26901
Cy31	WT	3.33333e+07	1.83333e+07	37500000	9e+07	0.229167	-1.47331
Cy31	WT	3.33333e+07	1.83333e+07	140000000	157500000	0.488889	-0.71562
Cy31	WT	3.33333e+07	1.83333e+07	62500000	115000000	0.298913	-1.2076
Cy31	WT	3.33333e+07	1.83333e+07	80000000	105000000	0.419048	-0.869771
Cy31	P9Cy3.1	37500000	40000000	2500000000	1800000000	1.48148	0.393043
Cy31	P9Cy3.1	37500000	40000000	1500000000	900000000	1.77778	0.575364
Cy31	P9Cy3.1	37500000	40000000	1600000000	700000000	2.4381	0.891217
Cy31	P9Cy3.1	37500000	40000000	2500000000	1000000000	2.66667	0.980829
Cy31	P9Cy3.1	37500000	40000000	3300000	1100000	3.2	1.16315
Cy31	P9Cy3.1	25000000	2.66667e+07	60000000	40000000	1.6	0.470004
Cy31	P9Cy3.1	25000000	2.66667e+07	135000000	80000000	1.8	0.587787
Cy31	P9Cy3.1	25000000	2.66667e+07	1.025e+08	8e+07	1.36667	0.312375
Cy31	P9Cy3.1	25000000	2.66667e+07	92500000	50000000	1.97333	0.679724
Cy31	P9Cy3.1	25000000	2.66667e+07	132500000	105000000	1.34603	0.297161
Cy31	P9Cy3.1	30000000	3.16667e+07	1700000000	675000000	2.65844	0.977738
Cy31	P9Cy3.1	30000000	3.16667e+07	950000000	575000000	1.74396	0.556159
Cy31	P9Cy3.1	30000000	3.16667e+07	875000000	775000000	1.19176	0.175428
Cy31	P9Cy3.1	30000000	3.16667e+07	1700000000	1025000000	1.75068	0.560003
