# Supplementary material for: Immunosuppression broadens evolutionary pathways to drug resistance and treatment failure during Acinetobacter baumannii pneumonia in mice
Source: Nat Microbiol. 2022 May 26;7(6):796–809. doi: 10.1038/s41564-022-01126-8 (PMC9159950; doi:10.1038/s41564-022-01126-8)
Supplement: Supplementary file 11 — Source Data Fig. 6 [file 41564_2022_1126_MOESM11_ESM.zip › Source_Data_Fig6/Table_S4_is_Fig_6D_data.xlsx]

## Sheet: Table S4
Table S4. in vitro growth rates of the isolates acquired from the in vivo passaging experiments.
Time (hr)		AB17978			AB17978::adeL ∆IA			Cy11			Cy21			Cy31
Optical density at 600nm	0	0.001	0.001	0.001	0.001	0.001	0.001	0.001	0.001	0.001	0.001	0.001	0.001	0.001	0.001	0.001
	1	0.004	0.002	0.004	0.003	0.003	0.003	0.003	0.003	0.003	0.003	0.003	0.003	0.003	0.004	0.003
	2	0.02	0.021	0.025	0.013	0.015	0.014	0.012	0.011	0.011	0.014	0.012	0.013	0.017	0.015	0.015
	3	0.106	0.182	0.201	0.074	0.077	0.055	0.034	0.042	0.03	0.059	0.042	0.049	0.109	0.052	0.094
	4	0.566	0.712	0.747	0.417	0.416	0.284	0.111	0.235	0.084	0.33	0.22	0.222	0.532	0.272	0.488
	5	1.6	1.65	1.8	1.22	1.2	0.99	0.65	0.9	0.51	1.02	0.93	1.95	1.23	1.03	1.24
	6	2.03	2.04	2.12	1.44	1.38	1.3	1.06	1.23	0.94	1.35	1.23	1.22	1.55	1.36	1.55
	7	2.3	2.29	2.5	1.69	1.76	1.63	1.38	1.54	1.1	1.57	1.5	1.39	1.88	1.74	1.78
	8	2.56	2.55	2.7	1.85	1.83	1.89	1.51	1.73	1.37	1.78	1.61	1.57	2.01	1.91	2
Doubling time(min)		21.463	17.147	19.693	20.828	21.57	23.843	27.629	23.331	28.985	22.828	23.691	21.038	20.606	24.404	20.682
R2		0.993	0.986	0.999	0.996	0.997	0.996	0.987	0.992	0.984	0.995	0.99	0.975	0.999	0.984	0.998
