# Supplementary material for: Immunosuppression broadens evolutionary pathways to drug resistance and treatment failure during Acinetobacter baumannii pneumonia in mice
Source: Nat Microbiol. 2022 May 26;7(6):796–809. doi: 10.1038/s41564-022-01126-8 (PMC9159950; doi:10.1038/s41564-022-01126-8)
Supplement: Supplementary file 12 — Source Data Extended Data Fig. 1 [file 41564_2022_1126_MOESM12_ESM.xlsx]

## Sheet: Sheet1
Residue	Residue number	# resistant genome zscore	# resistant genome zscore
M	1	-0.176175	-0.0790716
K	2	-0.176175	-0.0790716
V	3	3.55357	0.374731
Q	4	4.61921	0.560377
Q	5	-0.176175	-0.0790716
Y	6	-0.176175	-0.0790716
R	7	-0.176175	-0.0790716
L	8	-0.176175	-0.0790716
D	9	-0.176175	-0.0790716
E	10	-0.176175	-0.0790716
L	11	-0.176175	-0.0790716
A	12	-0.176175	0.787278
H	13	-0.176175	-0.0790716
L	14	-0.176175	-0.0790716
V	15	-0.176175	-0.0790716
K	16	-0.176175	-0.0790716
G	17	-0.176175	-0.0584442
E	18	-0.176175	-0.0790716
L	19	-0.176175	-0.0790716
I	20	-0.176175	-0.0790716
G	21	-0.176175	-0.0790716
E	22	-0.176175	-0.0790716
G	23	-0.176175	-0.0790716
S	24	-0.176175	-0.0790716
L	25	-0.176175	-0.0790716
Q	26	-0.176175	-0.0790716
F	27	-0.176175	-0.0790716
S	28	-0.176175	-0.0790716
N	29	-0.176175	-0.0790716
L	30	-0.176175	-0.0790716
A	31	-0.176175	-0.0790716
S	32	-0.176175	-0.0790716
L	33	-0.176175	-0.0790716
E	34	-0.176175	-0.0790716
N	35	-0.176175	-0.0790716
A	36	-0.176175	-0.0790716
E	37	-0.176175	-0.0790716
V	38	-0.176175	-0.0790716
N	39	-0.176175	-0.0790716
H	40	-0.176175	-0.0790716
L	41	-0.176175	-0.0790716
T	42	-0.176175	-0.0790716
F	43	-0.176175	-0.0790716
V	44	-0.176175	-0.0790716
N	45	-0.176175	-0.0790716
G	46	-0.176175	-0.0790716
E	47	-0.176175	-0.0790716
K	48	-0.176175	-0.0790716
H	49	-0.176175	-0.0790716
L	50	-0.176175	-0.0790716
D	51	1.42229	-0.0790716
Q	52	-0.176175	-0.0790716
A	53	-0.176175	-0.0790716
K	54	-0.176175	-0.0790716
V	55	-0.176175	-0.0790716
S	56	-0.176175	-0.0790716
R	57	12.6115	-0.0584442
A	58	-0.176175	-0.0790716
G	59	-0.176175	-0.0790716
A	60	-0.176175	-0.0790716
Y	61	-0.176175	-0.0790716
I	62	-0.176175	-0.0790716
V	63	6.21767	0.230339
T	64	-0.176175	-0.0790716
A	65	1.95511	-0.0790716
A	66	-0.176175	-0.0790716
L	67	-0.176175	-0.0790716
K	68	-0.176175	-0.0790716
E	69	-0.176175	-0.0790716
H	70	5.15203	0.0859474
L	71	-0.176175	-0.0790716
P	72	-0.176175	-0.0790716
E	73	-0.176175	6.06788
K	74	-0.176175	-0.0790716
D	75	-0.176175	0.45724
N	76	-0.176175	-0.0790716
F	77	-0.176175	-0.0790716
I	78	-0.176175	-0.0790716
I	79	-0.176175	-0.0790716
V	80	-0.176175	-0.0790716
D	81	-0.176175	-0.0790716
N	82	-0.176175	-0.0790716
P	83	-0.176175	-0.0790716
Y	84	-0.176175	-0.0790716
L	85	-0.176175	-0.0790716
A	86	-0.176175	-0.0790716
F	87	-0.176175	-0.0790716
A	88	-0.176175	-0.0790716
I	89	-0.176175	-0.0790716
L	90	-0.176175	-0.0790716
T	91	-0.176175	-0.0790716
H	92	-0.176175	-0.0790716
V	93	-0.176175	-0.0790716
F	94	-0.176175	-0.0790716
D	95	-0.176175	-0.0790716
K	96	-0.176175	-0.0790716
K	97	-0.176175	-0.0790716
I	98	-0.176175	-0.0790716
S	99	-0.176175	-0.0790716
S	100	-0.176175	-0.0790716
T	101	-0.176175	-0.0790716
G	102	-0.176175	-0.0790716
I	103	-0.176175	-0.0790716
E	104	-0.176175	-0.0790716
S	105	-0.176175	-0.0790716
T	106	-0.176175	-0.0790716
A	107	-0.176175	-0.0790716
Q	108	-0.176175	-0.0790716
I	109	-0.176175	-0.0790716
H	110	-0.176175	-0.0790716
P	111	-0.176175	-0.0790716
S	112	-0.176175	-0.0790716
A	113	-0.176175	-0.0790716
V	114	-0.176175	-0.0790716
I	115	-0.176175	-0.0790716
S	116	-0.176175	-0.0790716
E	117	5.15203	18.1349
T	118	-0.176175	-0.0790716
A	119	-0.176175	-0.0790716
Y	120	-0.176175	-0.0790716
I	121	-0.176175	-0.0790716
G	122	-0.176175	-0.0790716
H	123	-0.176175	-0.0790716
Y	124	-0.176175	-0.0790716
V	125	-0.176175	-0.0790716
V	126	-0.176175	-0.0790716
I	127	-0.176175	-0.0790716
G	128	-0.176175	-0.0790716
E	129	-0.176175	-0.0790716
N	130	-0.176175	-0.0790716
C	131	-0.176175	-0.0790716
V	132	-0.176175	-0.0790716
V	133	-0.176175	-0.0790716
G	134	-0.176175	-0.0790716
D	135	-0.176175	-0.0790716
N	136	-0.176175	-0.0790716
T	137	-0.176175	-0.0790716
V	138	-0.176175	-0.0790716
I	139	-0.176175	-0.0790716
Q	140	-0.176175	-0.0790716
S	141	-0.176175	-0.0790716
H	142	-0.176175	-0.0790716
T	143	-0.176175	-0.0790716
K	144	-0.176175	-0.0790716
L	145	-0.176175	-0.0790716
D	146	-0.176175	-0.0790716
D	147	-0.176175	-0.0790716
N	148	3.02075	-0.0584442
V	149	-0.176175	-0.0790716
E	150	-0.176175	-0.0790716
V	151	-0.176175	-0.0790716
G	152	-0.176175	-0.0790716
K	153	-0.176175	-0.0790716
D	154	-0.176175	-0.0790716
C	155	-0.176175	-0.0790716
F	156	-0.176175	-0.0790716
I	157	-0.176175	-0.0790716
D	158	-0.176175	-0.0790716
S	159	-0.176175	-0.0790716
H	160	-0.176175	-0.0790716
V	161	-0.176175	-0.0790716
T	162	-0.176175	-0.0790716
I	163	-0.176175	-0.0790716
T	164	-0.176175	-0.0790716
G	165	-0.176175	-0.0790716
G	166	-0.176175	-0.0790716
S	167	-0.176175	-0.0790716
K	168	-0.176175	-0.0790716
L	169	-0.176175	-0.0790716
R	170	-0.176175	-0.0790716
D	171	-0.176175	-0.0790716
R	172	-0.176175	-0.0790716
V	173	-0.176175	-0.0790716
R	174	-0.176175	-0.0790716
I	175	-0.176175	-0.0790716
H	176	-0.176175	-0.0790716
S	177	-0.176175	-0.0790716
S	178	-0.176175	-0.0790716
T	179	-0.176175	-0.0790716
V	180	-0.176175	-0.0790716
I	181	-0.176175	-0.0790716
G	182	-0.176175	-0.0790716
G	183	-0.176175	-0.0790716
E	184	-0.176175	-0.0790716
G	185	-0.176175	-0.0790716
F	186	-0.176175	-0.0790716
G	187	-0.176175	-0.0790716
F	188	-0.176175	-0.0790716
A	189	-0.176175	-0.0790716
P	190	-0.176175	-0.0790716
Y	191	-0.176175	-0.0790716
Q	192	-0.176175	-0.0790716
G	193	-0.176175	-0.0790716
K	194	-0.176175	-0.0790716
W	195	-0.176175	-0.0790716
H	196	-0.176175	-0.0790716
R	197	-0.176175	-0.0790716
I	198	-0.176175	-0.0790716
A	199	-0.176175	-0.0790716
Q	200	-0.176175	-0.0790716
L	201	-0.176175	-0.0790716
G	202	-0.176175	-0.0790716
S	203	-0.176175	-0.0790716
V	204	-0.176175	-0.0790716
L	205	0.889467	-0.0790716
I	206	-0.176175	-0.0790716
G	207	-0.176175	-0.0790716
N	208	-0.176175	-0.0790716
D	209	-0.176175	-0.0790716
V	210	-0.176175	-0.0790716
R	211	-0.176175	-0.0790716
I	212	-0.176175	-0.0790716
G	213	-0.176175	-0.0790716
S	214	-0.176175	-0.0790716
N	215	-0.176175	-0.0790716
C	216	-0.176175	-0.0790716
S	217	-0.176175	-0.0790716
I	218	-0.176175	-0.0790716
D	219	-0.176175	-0.0790716
R	220	-0.176175	-0.0790716
G	221	-0.176175	-0.0790716
A	222	-0.176175	-0.0790716
L	223	-0.176175	-0.0790716
D	224	-0.176175	-0.0790716
N	225	-0.176175	-0.0790716
T	226	-0.176175	-0.0790716
I	227	-0.176175	-0.0790716
L	228	-0.176175	-0.0790716
E	229	-0.176175	-0.0790716
D	230	-0.176175	-0.0790716
G	231	-0.176175	-0.0790716
V	232	-0.176175	-0.0790716
I	233	-0.176175	-0.0790716
I	234	-0.176175	-0.0790716
D	235	-0.176175	-0.0790716
N	236	-0.176175	-0.0790716
L	237	-0.176175	-0.0790716
V	238	-0.176175	-0.0790716
Q	239	-0.176175	-0.0790716
I	240	-0.176175	-0.0790716
A	241	-0.176175	-0.0790716
H	242	-0.176175	-0.0790716
N	243	-0.176175	-0.0790716
V	244	-0.176175	-0.0790716
H	245	-0.176175	-0.0790716
I	246	-0.176175	-0.0790716
G	247	-0.176175	-0.0790716
S	248	-0.176175	-0.0790716
N	249	-0.176175	-0.0790716
T	250	-0.176175	-0.0790716
A	251	-0.176175	-0.0790716
I	252	-0.176175	-0.0790716
A	253	-0.176175	-0.0790716
A	254	-0.176175	-0.0790716
K	255	-0.176175	-0.0790716
C	256	-0.176175	-0.0790716
G	257	-0.176175	-0.0790716
I	258	-0.176175	-0.0790716
A	259	-0.176175	-0.0790716
G	260	-0.176175	-0.0790716
S	261	-0.176175	-0.0790716
T	262	-0.176175	-0.0790716
K	263	-0.176175	-0.0790716
I	264	-0.176175	-0.0790716
G	265	-0.176175	-0.0790716
K	266	-0.176175	-0.0790716
N	267	-0.176175	-0.0790716
C	268	-0.176175	-0.0790716
I	269	-0.176175	-0.0790716
L	270	-0.176175	-0.0790716
A	271	-0.176175	-0.0790716
G	272	-0.176175	-0.0790716
A	273	-0.176175	-0.0790716
C	274	-0.176175	-0.0790716
G	275	-0.176175	-0.0790716
V	276	-0.176175	-0.0790716
A	277	-0.176175	-0.0790716
G	278	-0.176175	-0.0790716
H	279	-0.176175	-0.0790716
L	280	-0.176175	-0.0790716
S	281	-0.176175	-0.0790716
I	282	-0.176175	-0.0790716
A	283	0.889467	-0.0790716
D	284	-0.176175	-0.0790716
N	285	-0.176175	-0.0790716
V	286	-0.176175	-0.0790716
T	287	-0.176175	-0.0584442
L	288	-0.176175	-0.0790716
T	289	-0.176175	-0.0790716
G	290	-0.176175	-0.0790716
M	291	-0.176175	-0.0790716
S	292	-0.176175	-0.0790716
M	293	-0.176175	-0.0790716
V	294	-0.176175	-0.0790716
T	295	-0.176175	-0.0790716
K	296	-0.176175	-0.0790716
N	297	-0.176175	-0.0790716
I	298	-0.176175	-0.0790716
S	299	-0.176175	-0.0790716
E	300	-0.176175	-0.0790716
A	301	-0.176175	-0.0790716
G	302	-0.176175	-0.0790716
T	303	-0.176175	-0.0790716
Y	304	-0.176175	-0.0790716
S	305	-0.176175	-0.0790716
S	306	-0.176175	-0.0790716
G	307	-0.176175	-0.0790716
T	308	-0.176175	-0.0790716
G	309	-0.176175	-0.0790716
L	310	-0.176175	-0.0790716
F	311	-0.176175	-0.0790716
E	312	-0.176175	-0.0790716
N	313	-0.176175	-0.0790716
N	314	-0.176175	-0.0790716
H	315	-0.176175	-0.0790716
W	316	-0.176175	-0.0790716
K	317	-0.176175	-0.0790716
K	318	-0.176175	-0.0790716
T	319	-0.176175	-0.0790716
I	320	-0.176175	-0.0790716
V	321	-0.176175	-0.0790716
R	322	-0.176175	-0.0790716
L	323	-0.176175	-0.0790716
R	324	-0.176175	-0.0790716
Q	325	-0.176175	-0.0790716
L	326	-0.176175	-0.0790716
A	327	-0.176175	-0.0790716
D	328	-0.176175	-0.0790716
V	329	-0.176175	-0.0790716
P	330	-0.176175	-0.0790716
L	331	-0.176175	-0.0790716
T	332	-0.176175	-0.0790716
Q	333	-0.176175	-0.0790716
I	334	-0.176175	-0.0790716
T	335	-0.176175	-0.0790716
K	336	-0.176175	-0.0790716
R	337	-0.176175	-0.0790716
L	338	-0.176175	-0.0790716
D	339	-0.176175	-0.0790716
H	340	-0.176175	-0.0790716
I	341	-0.176175	-0.0790716
Q	342	-0.176175	-0.0790716
A	343	-0.176175	-0.0790716
Q	344	-0.176175	-0.0790716
I	345	-0.176175	-0.0790716
E	346	-0.176175	-0.0790716
S	347	-0.176175	-0.0790716
L	348	-0.176175	-0.0790716
E	349	-0.176175	-0.0790716
S	350	-0.176175	-0.0790716
T	351	-0.176175	-0.0790716
F	352	-0.176175	-0.0790716
N	353	-0.176175	-0.0790716
L	354	-0.176175	-0.0790716
R	355	-0.176175	-0.0790716
K	356	-0.176175	-0.0790716
