# Supplementary material for: Immunosuppression broadens evolutionary pathways to drug resistance and treatment failure during Acinetobacter baumannii pneumonia in mice
Source: Nat Microbiol. 2022 May 26;7(6):796–809. doi: 10.1038/s41564-022-01126-8 (PMC9159950; doi:10.1038/s41564-022-01126-8)
Supplement: Supplementary file 13 — Source Data Extended Data Fig. 2 [file 41564_2022_1126_MOESM13_ESM.xlsx]

## Sheet: Fig S2A
ST type	# Resistant genomes	# susceptible genomes
1	117	4
2	856	5
3	298	0
6	0	1
10	25	7
15	1	0
16	4	0
19	53	0
20	12	0
23	5	1
25	85	6
32	185	16
33	0	2
37	0	2
40	0	2
46	0	1
48	0	13
49	2	4
52	2	0
53	0	1
54	0	1
56	0	2
71	0	1
78	4	4
79	22	0
81	26	0
85	12	0
94	24	0
103	1	0
105	0	1
106	0	1
107	0	2
108	2	0
111	1	0
113	0	1
126	0	2
136	4	5
145	0	2
149	1	0
150	1	11
154	0	3
155	0	2
158	3	0
164	2	2
187	2	0
193	0	1
195	5	0
203	0	4
215	2	0
229	3	0
239	0	1
240	0	1
250	6	2
267	1	0
285	0	2
307	0	1
338	0	1
372	0	2
374	0	2
375	0	1
388	0	1
403	0	2
405	0	1
406	5	0
412	1	15
414	2	2
415	6	0
417	3	0
428	0	2
431	0	1
437	1	3
464	0	6
494	0	1
498	0	1
499	3	0
501	0	2
513	0	1
515	0	7
524	1	0
530	1	0
537	0	2
563	0	2
622	1	0
625	8	0
632	3	0
636	3	0
665	0	1
669	0	1
821	0	2
960	2	0
961	2	0
962	0	2
963	0	2
966	0	2
967	0	4
968	0	2
970	0	2
971	0	2
972	0	3
973	0	1
976	0	2
977	1	1
979	0	2
1088	6	0
1091	1	0
1093	0	1
1095	0	1
1104	0	2
1106	2	0
1108	1	0
1115	4	0
1118	1	0
1126	1	0
1130	0	1
1132	0	2
1154	1	0
1433	0	1
1554	1	0
1903	0	1
1904	0	2
1905	0	3
1906	1	0

## Sheet: Fig S2B
ST type	# Resistant genomes	# susceptible genomes
1	1	1
2	1	1
3	1	0
6	0	1
10	1	1
15	1	0
16	1	0
19	1	0
20	1	0
23	1	1
25	1	1
32	1	1
33	0	1
37	0	1
40	0	1
46	0	1
48	0	1
49	1	1
52	1	0
53	0	1
54	0	1
56	0	1
71	0	1
78	1	1
79	1	0
81	1	0
85	1	0
94	1	0
103	1	0
105	0	1
106	0	1
107	0	1
108	1	0
111	1	0
113	0	1
126	0	1
136	1	1
145	0	1
149	1	0
150	1	1
154	0	1
155	0	1
158	1	0
164	1	1
187	1	0
193	0	1
195	1	0
203	0	1
215	1	0
229	1	0
239	0	1
240	0	1
250	1	1
267	1	0
285	0	1
307	0	1
338	0	1
372	0	1
374	0	1
375	0	1
388	0	1
403	0	1
405	0	1
406	1	0
412	1	1
414	1	1
415	1	0
417	1	0
428	0	1
431	0	1
437	1	1
464	0	1
494	0	1
498	0	1
499	1	0
501	0	1
513	0	1
515	0	1
524	1	0
530	1	0
537	0	1
563	0	1
622	1	0
625	1	0
632	1	0
636	1	0
665	0	1
669	0	1
821	0	1
960	1	0
961	1	0
962	0	1
963	0	1
966	0	1
967	0	1
968	0	1
970	0	1
971	0	1
972	0	1
973	0	1
976	0	1
977	1	1
979	0	1
1088	1	0
1091	1	0
1093	0	1
1095	0	1
1104	0	1
1106	1	0
1108	1	0
1115	1	0
1118	1	0
1126	1	0
1130	0	1
1132	0	1
1154	1	0
1433	0	1
1554	1	0
1903	0	1
1904	0	1
1905	0	1
1906	1	0
