# Supplementary material for: Immunosuppression broadens evolutionary pathways to drug resistance and treatment failure during Acinetobacter baumannii pneumonia in mice
Source: Nat Microbiol. 2022 May 26;7(6):796–809. doi: 10.1038/s41564-022-01126-8 (PMC9159950; doi:10.1038/s41564-022-01126-8)
Supplement: Supplementary file 14 — Source Data Extended Data Fig. 4 [file 41564_2022_1126_MOESM14_ESM.zip]

Archive with 2 entries (2 files):
- Source_Data_Extended_Data_Fig4/Fig_S4A_data.xlsx
- Source_Data_Extended_Data_Fig4/Fig_S4B_data.xlsx
