# Supplementary material for: Immunosuppression broadens evolutionary pathways to drug resistance and treatment failure during Acinetobacter baumannii pneumonia in mice
Source: Nat Microbiol. 2022 May 26;7(6):796–809. doi: 10.1038/s41564-022-01126-8 (PMC9159950; doi:10.1038/s41564-022-01126-8)
Supplement: Supplementary file 14 — Source Data Extended Data Fig. 4 [file 41564_2022_1126_MOESM14_ESM.zip › Source_Data_Extended_Data_Fig4/Fig_S4A_data.xlsx]

## Sheet: Supplement 4A
PASSAGE 10
Lung (24 Hours)
	Spot				Average	Volume plated (ul)	Dilution	Lung volume (1000ul)	Total CFUs
							-5
Replicate 1	14	18	14	19	16.25	10	100000	1000	162500000
Replicate 2	8	13	17	11	12.25	10	100000	1000	1.225e+08
Replicate 3	15	16	11	17	14.75	10	100000	1000	147500000
PASSAGE 11
Lung (24 Hours)
	Spot				Average	Volume plated (ul)	Dilution	Lung volume (1000ul)	Total CFUs
							-6
Replicate 1	21	13	20	12	16.5	10	1000000	1000	1650000000
Replicate 2	16	15	13	7	12.75	10	1000000	1000	1275000000
Replicate 3	18	27	16	21	20.5	10	1000000	1000	2.05e+09
PASSAGE 12
Lung (24 Hours)
	Spot				Average	Volume plated (ul)	Dilution	Lung volume (1000ul)	Total CFUs
							-6
Replicate 1	27	24	30	24	26.25	10	1000000	1000	2625000000
Replicate 2	20	27	24	27	24.5	10	1000000	1000	2450000000
Replicate 3	11	19	15	21	16.5	10	1000000	1000	1650000000
