# Supplementary material for: Immunosuppression broadens evolutionary pathways to drug resistance and treatment failure during Acinetobacter baumannii pneumonia in mice
Source: Nat Microbiol. 2022 May 26;7(6):796–809. doi: 10.1038/s41564-022-01126-8 (PMC9159950; doi:10.1038/s41564-022-01126-8)
Supplement: Supplementary file 14 — Source Data Extended Data Fig. 4 [file 41564_2022_1126_MOESM14_ESM.zip › Source_Data_Extended_Data_Fig4/Fig_S4B_data.xlsx]

## Sheet: Supplement 4B
Colony Forming Efficiency at 2ug/mL Cipro
	LB 1	LB 2	Average	Dilution Factor	CFUs
Sample:
Passage 10 1	3	5	4	1000000	4000000
Passage 10 2	6	3	4.5	1000000	4500000
Passage 10 3	5	2	3.5	1000000	3500000
Passage 11 1	1	6	3.5	1000000	3500000
Passage 11 2	6	5	5.5	1000000	5500000
Passage 11 3	6	4	5	1000000	5000000
Passage 12 1	4	3	3.5	1000000	3500000
Passage 12 2	4	3	3.5	1000000	3500000
Passage 12 3	4	5	4.5	1000000	4500000
	LB + 2ug/mL Cipro 1	LB + 2ug/mL Cipro 2	Average	Dilution Factor	CFUs	Colony Forming Efficiency:
Sample:
Passage 10 1	17	24	20.5	100000	2050000	0.5125
Passage 10 2	12	12	12	100000	1200000	0.266667
Passage 10 3	11	11	11	100000	1100000	0.314286
Passage 11 1	7	7	7	1000000	7000000	2
Passage 11 2	4	5	4.5	1000000	4500000	0.818182
Passage 11 3	8	5	6.5	1000000	6500000	1.3
Passage 12 1	7	6	6.5	1000000	6500000	1.85714
Passage 12 2	3	3	3	1000000	3000000	0.857143
Passage 12 3	2	4	3	1000000	3000000	0.666667
